# Supplementary material for: Bis[bis­(3,5-dimethyl-1H-pyrazol-1-yl)­borato]cobalt(II)
Source: Acta Crystallogr Sect E Struct Rep Online. 2011 Jun 11;67(Pt 7):m866. doi: 10.1107/S1600536811020976 (PMC3151970; doi:10.1107/S1600536811020976)
Supplement: Supplementary file 1 [file e-67-0m866-sup1.cif]

##############################################################################
#                                                                            #
# This CIF contains the data in a paper accepted for publication in          #
# Acta Crystallographica Section E. It conforms to the requirements of       #
# Notes for Authors for Acta Crystallographica Section E, and has been       #
# peer reviewed under the auspices of the IUCr Commission on Journals.       #
#                                                                            #
# Full details of the Crystallographic Information File format               #
# are given in the paper "The Crystallographic Information File (CIF):       #
# a New Standard Archive File for Crystallography" by S. R. Hall, F. H.      #
# Allen and I. D. Brown [Acta Cryst. (1991), A47, 655-685].                  #
#                                                                            #
# The current version of the core CIF dictionary is obtainable from          #
# ftp://ftp.iucr.org/pub/cif_core.dic.                                       #
#                                                                            #
# Software is freely available for graphical display of the structure(s)     #
# in this CIF. For information consult the CIF software page                 #
# http://www.iucr.org/resources/cif/software.                                #
#                                                                            #
# This file may be used for bona fide research purposes within the           #
# scientific community so long as proper attribution is given to the journal # 
# article from which it was obtained.                                        #
#                                                                            #
##############################################################################
data_global
_audit_creation_method     'form.cif (version 2.0)'
_journal_data_validation_number     ?
_journal_date_recd_electronic     2011-05-19
_journal_date_accepted     2011-05-31
_journal_name_full     'Acta Crystallographica, Section E'
_journal_year     2011
_journal_volume     67
_journal_issue      7
_journal_page_first     m866
_journal_page_last     m866
_journal_paper_category     QM
_journal_coeditor_code     BG2405
_publ_contact_author_name     'Dr Moayad Hossaini Sadr '
_publ_contact_author_address
;
Department of Chemistry,
Azarbaijan University of Tarbiat Moallem,
Tabriz,
   Iran
;
_publ_contact_author_email     'sadr@azaruniv.edu'
_publ_contact_author_fax     '+98-(0)412-4327541'
_publ_contact_author_phone     '+98-(0)412-4327541'
_publ_section_title
;
Bis[bis(3,5-dimethyl-1<i>H</i>-pyrazol-1-yl)borato]cobalt(II)
;
loop_
    _publ_author_name
    _publ_author_address
    'Hossaini Sadr, Moayad'
;
  Department of Chemistry,
  Azarbaijan University of Tarbiat Moallem,
  Tabriz,
   Iran
;
    'Soltani, Behzad'
;
  Department of Chemistry,
  Azarbaijan University of Tarbiat Moallem,
  Tabriz,
   Iran
;
    'Engle, James T.'
;
Department of Chemistry,
University of Akron,
Akron,
OH,
USA
;
    'Ziegler, Christopher J.'
;
Department of Chemistry,
University of Akron,
Akron,
OH,
USA
;
    'Taheri, M.'
;
  Department of Chemistry,
  Azarbaijan University of Tarbiat Moallem,
  Tabriz,
   Iran
;
data_I
_audit_creation_method     SHELXL-97
_chemical_name_systematic
;
Bis[bis(3,5-dimethyl-1<i>H</i>-pyrazol-1-yl)borato]cobalt(II)
;
_chemical_name_common
;
;
_chemical_formula_moiety     'C20 H32 B2 Co N8'
_chemical_formula_sum     'C20 H32 B2 Co N8'
_chemical_formula_iupac     '[Co (C10 H16 B1 N4)2]'
_chemical_formula_weight     465.09
_chemical_melting_point     ?
_symmetry_cell_setting     monoclinic
_symmetry_space_group_name_H-M     'P 21/c'
_symmetry_space_group_name_Hall     '-P 2ybc'
loop_
    _symmetry_equiv_pos_as_xyz
    'x, y, z'
    '-x, y+1/2, -z+1/2'
    '-x, -y, -z'
    'x, -y-1/2, z-1/2'
_cell_length_a     8.351(5)
_cell_length_b     14.012(9)
_cell_length_c     19.833(13)
_cell_angle_alpha     90.00
_cell_angle_beta     93.281(7)
_cell_angle_gamma     90.00
_cell_volume     2317(3)
_cell_formula_units_Z     4
_cell_measurement_reflns_used     5094
_cell_measurement_theta_min     2.52
_cell_measurement_theta_max     28.07
_cell_measurement_temperature     100(2)
_exptl_crystal_description     block
_exptl_crystal_colour     purple
_exptl_crystal_size_max     0.25
_exptl_crystal_size_mid     0.15
_exptl_crystal_size_min     0.12
_exptl_crystal_density_diffrn     1.333
_exptl_crystal_density_meas     ?
_exptl_crystal_density_method     'not measured'
_exptl_crystal_F_000     980
_exptl_absorpt_coefficient_mu     0.765
_exptl_absorpt_correction_type     multi-scan
_exptl_absorpt_process_details     '(<i>SADABS</i>; Sheldrick, 2008)'
_exptl_absorpt_correction_T_min     0.8318
_exptl_absorpt_correction_T_max     0.9138
_exptl_special_details
;
'Ratio of minimum to maximum apparent transmission: 0.1661'
;
_diffrn_ambient_temperature     100(2)
_diffrn_radiation_type     MoK\a
_diffrn_radiation_wavelength     0.71073
_diffrn_radiation_source     'fine-focus sealed tube'
_diffrn_radiation_monochromator     graphite
_diffrn_measurement_device_type     'Bruker APEXII CCD'
_diffrn_measurement_method     '\f and \w'
_diffrn_detector_area_resol_mean     ?
_diffrn_reflns_number     18648
_diffrn_reflns_av_R_equivalents     0.0458
_diffrn_reflns_av_sigmaI/netI     0.0453
_diffrn_reflns_theta_min     1.78
_diffrn_reflns_theta_max     27.00
_diffrn_reflns_theta_full     27.00
_diffrn_measured_fraction_theta_max     0.998
_diffrn_measured_fraction_theta_full     0.998
_diffrn_reflns_limit_h_min     -10
_diffrn_reflns_limit_h_max     10
_diffrn_reflns_limit_k_min     -17
_diffrn_reflns_limit_k_max     17
_diffrn_reflns_limit_l_min     -25
_diffrn_reflns_limit_l_max     24
_diffrn_standards_interval_count     .
_diffrn_standards_interval_time     .
_diffrn_standards_decay_%     .
_refine_special_details
;
Refinement of <i>F</i>^2^ against ALL reflections. The weighted <i>R</i>-factor
<i>wR</i> and goodness of fit <i>S</i> are based on <i>F</i>^2^, conventional
<i>R</i>-factors <i>R</i> are based on <i>F</i>, with <i>F</i> set to zero for
negative <i>F</i>^2^. The threshold expression of <i>F</i>^2^ >
\s(<i>F</i>^2^) is used only for calculating <i>R</i>-factors(gt) <i>etc</i>.
and is not relevant to the choice of reflections for refinement.
<i>R</i>-factors based on <i>F</i>^2^ are statistically about twice as large
as those based on <i>F</i>, and <i>R</i>- factors based on ALL data will be
even larger.
;
_reflns_number_total     5048
_reflns_number_gt     3947
_reflns_threshold_expression     I>2\s(I)
_refine_ls_structure_factor_coef     Fsqd
_refine_ls_matrix_type     full
_refine_ls_R_factor_all     0.0682
_refine_ls_R_factor_gt     0.0495
_refine_ls_wR_factor_gt     0.1114
_refine_ls_wR_factor_ref     0.1221
_refine_ls_goodness_of_fit_ref     1.036
_refine_ls_restrained_S_all     1.036
_refine_ls_number_reflns     5048
_refine_ls_number_parameters     288
_refine_ls_number_restraints     0
_refine_ls_hydrogen_treatment     constr
_refine_ls_weighting_scheme     calc
_refine_ls_weighting_details
         'calc w=1/[\s^2^(Fo^2^)+(0.0516P)^2^+2.3676P] where P=(Fo^2^+2Fc^2^)/3'
_atom_sites_solution_hydrogens     geom
_atom_sites_solution_primary     direct
_atom_sites_solution_secondary     difmap
_refine_ls_shift/su_max     0.000
_refine_ls_shift/su_mean     0.000
_refine_diff_density_max     0.596
_refine_diff_density_min     -0.605
_refine_ls_extinction_method     none
_refine_ls_extinction_coef     ?
loop_
    _atom_type_symbol
    _atom_type_description
    _atom_type_scat_dispersion_real
    _atom_type_scat_dispersion_imag
    _atom_type_scat_source
    'C' 'C' 0.0033 0.0016
                         'International Tables Vol C Tables 4.2.6.8 and 6.1.1.4'
    'H' 'H' 0.0000 0.0000
                         'International Tables Vol C Tables 4.2.6.8 and 6.1.1.4'
    'B' 'B' 0.0013 0.0007
                         'International Tables Vol C Tables 4.2.6.8 and 6.1.1.4'
    'Co' 'Co' 0.3494 0.9721
                         'International Tables Vol C Tables 4.2.6.8 and 6.1.1.4'
    'N' 'N' 0.0061 0.0033
                         'International Tables Vol C Tables 4.2.6.8 and 6.1.1.4'
_computing_data_collection     'APEX2 (Bruker, 2005)'
_computing_cell_refinement     'SAINT (Bruker, 2005)'
_computing_data_reduction     'SAINT (Bruker, 2005)'
_computing_structure_solution     'SHELXS97 (Sheldrick, 2008)'
_computing_structure_refinement     'SHELXL97 (Sheldrick, 2008)'
_computing_molecular_graphics     'SHELXTL (Sheldrick, 2008)'
_computing_publication_material
                             'SHELXTL (Sheldrick, 2008) and PLATON (Spek, 2009)'
loop_
    _atom_site_type_symbol
    _atom_site_label
    _atom_site_fract_x
    _atom_site_fract_y
    _atom_site_fract_z
    _atom_site_U_iso_or_equiv
    _atom_site_adp_type
    _atom_site_calc_flag
    _atom_site_refinement_flags
    _atom_site_occupancy
    _atom_site_symmetry_multiplicity
    _atom_site_disorder_assembly
    _atom_site_disorder_group
    Co Co1 0.10933(4) 0.19693(2) 0.197855(17) 0.01815(12) Uani d . 1 1 . .
    N N1 0.1543(3) 0.15049(15) 0.34192(11) 0.0192(5) Uani d . 1 1 . .
    N N2 0.0445(3) 0.15101(15) 0.28722(11) 0.0193(5) Uani d . 1 1 . .
    N N3 0.3688(2) 0.25721(15) 0.29484(10) 0.0172(5) Uani d . 1 1 . .
    N N4 0.2967(3) 0.27492(16) 0.23208(11) 0.0192(5) Uani d . 1 1 . .
    N N5 -0.0682(3) 0.28065(15) 0.16145(11) 0.0194(5) Uani d . 1 1 . .
    N N6 -0.1491(3) 0.25825(16) 0.10128(11) 0.0196(5) Uani d . 1 1 . .
    N N7 0.0520(3) 0.14005(16) 0.05685(11) 0.0211(5) Uani d . 1 1 . .
    N N8 0.1649(3) 0.13899(16) 0.11056(11) 0.0201(5) Uani d . 1 1 . .
    C C1 0.1616(4) 0.1256(2) 0.46705(14) 0.0293(7) Uani d . 1 1 . .
    H H1A 0.2306 0.0690 0.4695 0.044 Uiso calc R 1 1 . .
    H H1B 0.0816 0.1208 0.5012 0.044 Uiso calc R 1 1 . .
    H H1C 0.2270 0.1829 0.4755 0.044 Uiso calc R 1 1 . .
    C C2 0.0784(3) 0.13186(19) 0.39839(14) 0.0219(6) Uani d . 1 1 . .
    C C3 -0.0833(3) 0.1208(2) 0.38042(14) 0.0242(6) Uani d . 1 1 . .
    H H3 -0.1662 0.1071 0.4098 0.029 Uiso calc R 1 1 . .
    C C4 -0.1002(3) 0.13375(19) 0.31117(14) 0.0228(6) Uani d . 1 1 . .
    C C5 -0.2482(3) 0.1303(2) 0.26574(15) 0.0274(6) Uani d . 1 1 . .
    H H5A -0.2726 0.1944 0.2483 0.041 Uiso calc R 1 1 . .
    H H5B -0.3379 0.1072 0.2910 0.041 Uiso calc R 1 1 . .
    H H5C -0.2315 0.0870 0.2280 0.041 Uiso calc R 1 1 . .
    C C6 0.5782(3) 0.3276(2) 0.37451(14) 0.0246(6) Uani d . 1 1 . .
    H H6A 0.5128 0.3126 0.4126 0.037 Uiso calc R 1 1 . .
    H H6B 0.6262 0.3910 0.3811 0.037 Uiso calc R 1 1 . .
    H H6C 0.6634 0.2798 0.3718 0.037 Uiso calc R 1 1 . .
    C C7 0.4748(3) 0.32668(18) 0.31042(13) 0.0191(5) Uani d . 1 1 . .
    C C8 0.4721(3) 0.39084(19) 0.25731(13) 0.0206(6) Uani d . 1 1 . .
    H H8 0.5346 0.4471 0.2543 0.025 Uiso calc R 1 1 . .
    C C9 0.3593(3) 0.35616(18) 0.20939(13) 0.0195(5) Uani d . 1 1 . .
    C C10 0.3077(3) 0.3951(2) 0.14138(14) 0.0251(6) Uani d . 1 1 . .
    H H10A 0.3101 0.3441 0.1077 0.038 Uiso calc R 1 1 . .
    H H10B 0.3808 0.4464 0.1295 0.038 Uiso calc R 1 1 . .
    H H10C 0.1985 0.4204 0.1424 0.038 Uiso calc R 1 1 . .
    C C11 -0.0646(3) 0.4077(2) 0.24764(14) 0.0261(6) Uani d . 1 1 . .
    H H11A -0.0821 0.3625 0.2842 0.039 Uiso calc R 1 1 . .
    H H11B -0.1234 0.4669 0.2554 0.039 Uiso calc R 1 1 . .
    H H11C 0.0502 0.4217 0.2465 0.039 Uiso calc R 1 1 . .
    C C12 -0.1234(3) 0.36511(18) 0.18175(13) 0.0204(6) Uani d . 1 1 . .
    C C13 -0.2387(3) 0.39813(19) 0.13439(13) 0.0210(6) Uani d . 1 1 . .
    H H13 -0.2965 0.4564 0.1357 0.025 Uiso calc R 1 1 . .
    C C14 -0.2524(3) 0.32872(19) 0.08469(13) 0.0201(5) Uani d . 1 1 . .
    C C15 -0.3648(3) 0.3250(2) 0.02312(14) 0.0260(6) Uani d . 1 1 . .
    H H15A -0.3068 0.3027 -0.0155 0.039 Uiso calc R 1 1 . .
    H H15B -0.4081 0.3889 0.0135 0.039 Uiso calc R 1 1 . .
    H H15C -0.4529 0.2810 0.0310 0.039 Uiso calc R 1 1 . .
    C C16 0.0339(4) 0.1101(2) -0.06737(14) 0.0282(6) Uani d . 1 1 . .
    H H16A -0.0476 0.0599 -0.0666 0.042 Uiso calc R 1 1 . .
    H H16B 0.1094 0.0952 -0.1019 0.042 Uiso calc R 1 1 . .
    H H16C -0.0181 0.1715 -0.0779 0.042 Uiso calc R 1 1 . .
    C C17 0.1225(3) 0.11597(19) 0.00018(14) 0.0225(6) Uani d . 1 1 . .
    C C18 0.2834(3) 0.09960(19) 0.01625(14) 0.0248(6) Uani d . 1 1 . .
    H H18 0.3625 0.0813 -0.0138 0.030 Uiso calc R 1 1 . .
    C C19 0.3061(3) 0.11533(19) 0.08547(14) 0.0221(6) Uani d . 1 1 . .
    C C20 0.4570(3) 0.1113(2) 0.12963(15) 0.0282(6) Uani d . 1 1 . .
    H H20A 0.5029 0.1755 0.1342 0.042 Uiso calc R 1 1 . .
    H H20B 0.5340 0.0688 0.1093 0.042 Uiso calc R 1 1 . .
    H H20C 0.4329 0.0871 0.1743 0.042 Uiso calc R 1 1 . .
    B B1 0.3357(3) 0.1598(2) 0.32884(16) 0.0201(6) Uani d . 1 1 . .
    H H1D 0.3987 0.1553 0.3713 0.024 Uiso d R 1 1 . .
    H H1E 0.3674 0.1081 0.2999 0.024 Uiso d R 1 1 . .
    B B2 -0.1278(4) 0.1565(2) 0.07122(17) 0.0237(7) Uani d . 1 1 . .
    H H2A -0.1621 0.1089 0.1028 0.028 Uiso d R 1 1 . .
    H H2B -0.1937 0.1503 0.0296 0.028 Uiso d R 1 1 . .
loop_
    _atom_site_aniso_label
    _atom_site_aniso_U_11
    _atom_site_aniso_U_22
    _atom_site_aniso_U_33
    _atom_site_aniso_U_12
    _atom_site_aniso_U_13
    _atom_site_aniso_U_23
    Co1 0.01670(19) 0.01856(19) 0.01875(19) -0.00036(14) -0.00268(13)
                                                                    -0.00079(15)
    N1 0.0196(12) 0.0180(11) 0.0196(11) 0.0006(9) -0.0028(9) -0.0001(9)
    N2 0.0178(11) 0.0188(11) 0.0208(11) -0.0011(9) -0.0026(9) -0.0018(9)
    N3 0.0166(11) 0.0174(11) 0.0171(11) -0.0004(8) -0.0039(9) 0.0019(8)
    N4 0.0178(11) 0.0210(11) 0.0183(11) -0.0002(9) -0.0035(9) 0.0024(9)
    N5 0.0185(11) 0.0190(11) 0.0200(11) -0.0002(9) -0.0052(9) -0.0024(9)
    N6 0.0178(12) 0.0201(11) 0.0201(11) 0.0012(9) -0.0040(9) -0.0023(9)
    N7 0.0217(12) 0.0207(12) 0.0203(12) 0.0013(9) -0.0026(9) -0.0016(9)
    N8 0.0189(11) 0.0208(12) 0.0203(11) 0.0003(9) -0.0026(9) -0.0009(9)
    C1 0.0339(17) 0.0305(16) 0.0232(15) -0.0030(13) -0.0002(12) 0.0009(12)
    C2 0.0250(14) 0.0173(13) 0.0236(14) -0.0013(11) 0.0034(11) -0.0012(11)
    C3 0.0229(14) 0.0239(14) 0.0265(15) -0.0034(11) 0.0063(11) -0.0025(12)
    C4 0.0205(14) 0.0184(13) 0.0296(15) -0.0008(11) 0.0030(11) -0.0027(11)
    C5 0.0161(14) 0.0346(16) 0.0315(16) -0.0024(12) 0.0001(11) -0.0056(13)
    C6 0.0260(15) 0.0248(15) 0.0223(14) -0.0041(11) -0.0053(11) -0.0017(11)
    C7 0.0171(13) 0.0185(13) 0.0213(13) 0.0010(10) -0.0016(10) -0.0013(10)
    C8 0.0209(14) 0.0179(13) 0.0229(14) -0.0027(10) 0.0007(11) 0.0008(11)
    C9 0.0196(13) 0.0185(13) 0.0205(13) 0.0022(10) 0.0019(10) 0.0018(10)
    C10 0.0267(15) 0.0263(15) 0.0222(14) -0.0008(11) -0.0004(11) 0.0046(11)
    C11 0.0287(16) 0.0251(15) 0.0241(15) -0.0003(12) -0.0012(12) -0.0043(11)
    C12 0.0208(14) 0.0174(13) 0.0230(14) -0.0015(10) 0.0024(11) -0.0003(10)
    C13 0.0206(14) 0.0195(13) 0.0231(14) 0.0029(10) 0.0019(11) 0.0022(11)
    C14 0.0186(13) 0.0230(14) 0.0187(13) 0.0005(10) 0.0020(10) 0.0016(10)
    C15 0.0254(15) 0.0299(16) 0.0223(14) 0.0035(12) -0.0038(11) -0.0006(12)
    C16 0.0355(17) 0.0268(15) 0.0218(15) 0.0062(13) -0.0035(12) -0.0017(12)
    C17 0.0278(15) 0.0172(13) 0.0224(14) 0.0013(11) 0.0009(11) -0.0008(11)
    C18 0.0269(15) 0.0218(14) 0.0261(15) 0.0035(11) 0.0056(11) 0.0017(11)
    C19 0.0212(14) 0.0187(13) 0.0265(15) 0.0025(10) 0.0028(11) 0.0028(11)
    C20 0.0207(15) 0.0330(16) 0.0308(16) 0.0017(12) -0.0001(12) 0.0024(13)
    B1 0.0171(15) 0.0193(15) 0.0233(15) -0.0001(11) -0.0021(11) 0.0039(12)
    B2 0.0194(16) 0.0215(15) 0.0296(17) -0.0016(12) -0.0029(12) -0.0053(13)
_geom_special_details
;
All e.s.d.'s (except the e.s.d. in the dihedral angle between two l.s. planes)
are estimated using the full covariance matrix. The cell e.s.d.'s are taken
into account individually in the estimation of e.s.d.'s in distances, angles
and torsion angles; correlations between e.s.d.'s in cell parameters are only
used when they are defined by crystal symmetry. An approximate (isotropic)
treatment of cell e.s.d.'s is used for estimating e.s.d.'s involving l.s.
planes.
;
loop_
    _geom_bond_atom_site_label_1
    _geom_bond_atom_site_label_2
    _geom_bond_site_symmetry_2
    _geom_bond_distance
    _geom_bond_publ_flag
    Co1 N2 . 1.990(2) ?
    Co1 N8 . 1.991(2) ?
    Co1 N5 . 1.993(2) ?
    Co1 N4 . 1.996(2) ?
    N1 C2 . 1.344(3) ?
    N1 N2 . 1.380(3) ?
    N1 B1 . 1.557(4) ?
    N2 C4 . 1.345(3) ?
    N3 C7 . 1.340(3) ?
    N3 N4 . 1.374(3) ?
    N3 B1 . 1.554(4) ?
    N4 C9 . 1.341(3) ?
    N5 C12 . 1.340(3) ?
    N5 N6 . 1.374(3) ?
    N6 C14 . 1.340(3) ?
    N6 B2 . 1.560(4) ?
    N7 C17 . 1.341(3) ?
    N7 N8 . 1.381(3) ?
    N7 B2 . 1.561(4) ?
    N8 C19 . 1.347(3) ?
    C1 C2 . 1.496(4) ?
    C1 H1A . 0.9800 ?
    C1 H1B . 0.9800 ?
    C1 H1C . 0.9800 ?
    C2 C3 . 1.385(4) ?
    C3 C4 . 1.385(4) ?
    C3 H3 . 0.9500 ?
    C4 C5 . 1.488(4) ?
    C5 H5A . 0.9800 ?
    C5 H5B . 0.9800 ?
    C5 H5C . 0.9800 ?
    C6 C7 . 1.495(4) ?
    C6 H6A . 0.9800 ?
    C6 H6B . 0.9800 ?
    C6 H6C . 0.9800 ?
    C7 C8 . 1.384(4) ?
    C8 C9 . 1.387(4) ?
    C8 H8 . 0.9500 ?
    C9 C10 . 1.495(4) ?
    C10 H10A . 0.9800 ?
    C10 H10B . 0.9800 ?
    C10 H10C . 0.9800 ?
    C11 C12 . 1.494(4) ?
    C11 H11A . 0.9800 ?
    C11 H11B . 0.9800 ?
    C11 H11C . 0.9800 ?
    C12 C13 . 1.385(4) ?
    C13 C14 . 1.385(4) ?
    C13 H13 . 0.9500 ?
    C14 C15 . 1.498(4) ?
    C15 H15A . 0.9800 ?
    C15 H15B . 0.9800 ?
    C15 H15C . 0.9800 ?
    C16 C17 . 1.495(4) ?
    C16 H16A . 0.9800 ?
    C16 H16B . 0.9800 ?
    C16 H16C . 0.9800 ?
    C17 C18 . 1.382(4) ?
    C18 C19 . 1.393(4) ?
    C18 H18 . 0.9500 ?
    C19 C20 . 1.494(4) ?
    C20 H20A . 0.9800 ?
    C20 H20B . 0.9800 ?
    C20 H20C . 0.9800 ?
    B1 H1D . 0.9691 ?
    B1 H1E . 0.9704 ?
    B2 H2A . 0.9695 ?
    B2 H2B . 0.9693 ?
loop_
    _geom_angle_atom_site_label_1
    _geom_angle_atom_site_label_2
    _geom_angle_atom_site_label_3
    _geom_angle_site_symmetry_1
    _geom_angle_site_symmetry_3
    _geom_angle
    _geom_angle_publ_flag
    N2 Co1 N8 . . 137.03(10) ?
    N2 Co1 N5 . . 106.14(10) ?
    N8 Co1 N5 . . 97.50(10) ?
    N2 Co1 N4 . . 97.03(9) ?
    N8 Co1 N4 . . 107.57(10) ?
    N5 Co1 N4 . . 110.71(10) ?
    C2 N1 N2 . . 109.4(2) ?
    C2 N1 B1 . . 131.7(2) ?
    N2 N1 B1 . . 118.5(2) ?
    C4 N2 N1 . . 106.9(2) ?
    C4 N2 Co1 . . 131.96(19) ?
    N1 N2 Co1 . . 119.96(17) ?
    C7 N3 N4 . . 109.1(2) ?
    C7 N3 B1 . . 132.0(2) ?
    N4 N3 B1 . . 118.2(2) ?
    C9 N4 N3 . . 107.4(2) ?
    C9 N4 Co1 . . 131.58(18) ?
    N3 N4 Co1 . . 120.24(16) ?
    C12 N5 N6 . . 107.6(2) ?
    C12 N5 Co1 . . 132.25(18) ?
    N6 N5 Co1 . . 119.92(16) ?
    C14 N6 N5 . . 108.8(2) ?
    C14 N6 B2 . . 131.8(2) ?
    N5 N6 B2 . . 118.7(2) ?
    C17 N7 N8 . . 109.3(2) ?
    C17 N7 B2 . . 131.5(2) ?
    N8 N7 B2 . . 118.8(2) ?
    C19 N8 N7 . . 106.9(2) ?
    C19 N8 Co1 . . 132.37(19) ?
    N7 N8 Co1 . . 118.93(17) ?
    C2 C1 H1A . . 109.5 ?
    C2 C1 H1B . . 109.5 ?
    H1A C1 H1B . . 109.5 ?
    C2 C1 H1C . . 109.5 ?
    H1A C1 H1C . . 109.5 ?
    H1B C1 H1C . . 109.5 ?
    N1 C2 C3 . . 107.9(2) ?
    N1 C2 C1 . . 123.6(3) ?
    C3 C2 C1 . . 128.5(3) ?
    C4 C3 C2 . . 106.5(2) ?
    C4 C3 H3 . . 126.8 ?
    C2 C3 H3 . . 126.8 ?
    N2 C4 C3 . . 109.3(2) ?
    N2 C4 C5 . . 121.6(3) ?
    C3 C4 C5 . . 129.1(3) ?
    C4 C5 H5A . . 109.5 ?
    C4 C5 H5B . . 109.5 ?
    H5A C5 H5B . . 109.5 ?
    C4 C5 H5C . . 109.5 ?
    H5A C5 H5C . . 109.5 ?
    H5B C5 H5C . . 109.5 ?
    C7 C6 H6A . . 109.5 ?
    C7 C6 H6B . . 109.5 ?
    H6A C6 H6B . . 109.5 ?
    C7 C6 H6C . . 109.5 ?
    H6A C6 H6C . . 109.5 ?
    H6B C6 H6C . . 109.5 ?
    N3 C7 C8 . . 108.3(2) ?
    N3 C7 C6 . . 123.0(2) ?
    C8 C7 C6 . . 128.7(2) ?
    C7 C8 C9 . . 106.0(2) ?
    C7 C8 H8 . . 127.0 ?
    C9 C8 H8 . . 127.0 ?
    N4 C9 C8 . . 109.3(2) ?
    N4 C9 C10 . . 121.0(2) ?
    C8 C9 C10 . . 129.8(2) ?
    C9 C10 H10A . . 109.5 ?
    C9 C10 H10B . . 109.5 ?
    H10A C10 H10B . . 109.5 ?
    C9 C10 H10C . . 109.5 ?
    H10A C10 H10C . . 109.5 ?
    H10B C10 H10C . . 109.5 ?
    C12 C11 H11A . . 109.5 ?
    C12 C11 H11B . . 109.5 ?
    H11A C11 H11B . . 109.5 ?
    C12 C11 H11C . . 109.5 ?
    H11A C11 H11C . . 109.5 ?
    H11B C11 H11C . . 109.5 ?
    N5 C12 C13 . . 109.2(2) ?
    N5 C12 C11 . . 120.9(2) ?
    C13 C12 C11 . . 129.8(2) ?
    C14 C13 C12 . . 105.9(2) ?
    C14 C13 H13 . . 127.0 ?
    C12 C13 H13 . . 127.0 ?
    N6 C14 C13 . . 108.5(2) ?
    N6 C14 C15 . . 122.6(2) ?
    C13 C14 C15 . . 128.8(2) ?
    C14 C15 H15A . . 109.5 ?
    C14 C15 H15B . . 109.5 ?
    H15A C15 H15B . . 109.5 ?
    C14 C15 H15C . . 109.5 ?
    H15A C15 H15C . . 109.5 ?
    H15B C15 H15C . . 109.5 ?
    C17 C16 H16A . . 109.5 ?
    C17 C16 H16B . . 109.5 ?
    H16A C16 H16B . . 109.5 ?
    C17 C16 H16C . . 109.5 ?
    H16A C16 H16C . . 109.5 ?
    H16B C16 H16C . . 109.5 ?
    N7 C17 C18 . . 108.4(2) ?
    N7 C17 C16 . . 123.1(3) ?
    C18 C17 C16 . . 128.5(3) ?
    C17 C18 C19 . . 106.0(2) ?
    C17 C18 H18 . . 127.0 ?
    C19 C18 H18 . . 127.0 ?
    N8 C19 C18 . . 109.3(2) ?
    N8 C19 C20 . . 121.3(2) ?
    C18 C19 C20 . . 129.4(3) ?
    C19 C20 H20A . . 109.5 ?
    C19 C20 H20B . . 109.5 ?
    H20A C20 H20B . . 109.5 ?
    C19 C20 H20C . . 109.5 ?
    H20A C20 H20C . . 109.5 ?
    H20B C20 H20C . . 109.5 ?
    N3 B1 N1 . . 110.2(2) ?
    N3 B1 H1D . . 109.4 ?
    N1 B1 H1D . . 109.6 ?
    N3 B1 H1E . . 109.7 ?
    N1 B1 H1E . . 109.7 ?
    H1D B1 H1E . . 108.2 ?
    N6 B2 N7 . . 109.7(2) ?
    N6 B2 H2A . . 109.7 ?
    N7 B2 H2A . . 109.8 ?
    N6 B2 H2B . . 109.6 ?
    N7 B2 H2B . . 109.7 ?
    H2A B2 H2B . . 108.3 ?
loop_
    _geom_torsion_atom_site_label_1
    _geom_torsion_atom_site_label_2
    _geom_torsion_atom_site_label_3
    _geom_torsion_atom_site_label_4
    _geom_torsion_site_symmetry_1
    _geom_torsion_site_symmetry_2
    _geom_torsion_site_symmetry_3
    _geom_torsion_site_symmetry_4
    _geom_torsion
    _geom_torsion_publ_flag
    C2 N1 N2 C4 . . . . 0.8(3) ?
    B1 N1 N2 C4 . . . . 174.7(2) ?
    C2 N1 N2 Co1 . . . . 170.05(17) ?
    B1 N1 N2 Co1 . . . . -16.1(3) ?
    N8 Co1 N2 C4 . . . . -90.4(3) ?
    N5 Co1 N2 C4 . . . . 30.3(3) ?
    N4 Co1 N2 C4 . . . . 144.3(2) ?
    N8 Co1 N2 N1 . . . . 103.6(2) ?
    N5 Co1 N2 N1 . . . . -135.75(18) ?
    N4 Co1 N2 N1 . . . . -21.76(19) ?
    C7 N3 N4 C9 . . . . -0.2(3) ?
    B1 N3 N4 C9 . . . . -171.7(2) ?
    C7 N3 N4 Co1 . . . . -171.03(17) ?
    B1 N3 N4 Co1 . . . . 17.4(3) ?
    N2 Co1 N4 C9 . . . . -147.1(2) ?
    N8 Co1 N4 C9 . . . . 68.6(3) ?
    N5 Co1 N4 C9 . . . . -36.9(3) ?
    N2 Co1 N4 N3 . . . . 21.2(2) ?
    N8 Co1 N4 N3 . . . . -123.16(19) ?
    N5 Co1 N4 N3 . . . . 131.42(18) ?
    N2 Co1 N5 C12 . . . . 66.4(3) ?
    N8 Co1 N5 C12 . . . . -149.9(2) ?
    N4 Co1 N5 C12 . . . . -37.8(3) ?
    N2 Co1 N5 N6 . . . . -119.98(19) ?
    N8 Co1 N5 N6 . . . . 23.8(2) ?
    N4 Co1 N5 N6 . . . . 135.80(18) ?
    C12 N5 N6 C14 . . . . 0.3(3) ?
    Co1 N5 N6 C14 . . . . -174.73(17) ?
    C12 N5 N6 B2 . . . . -170.9(2) ?
    Co1 N5 N6 B2 . . . . 14.0(3) ?
    C17 N7 N8 C19 . . . . 1.0(3) ?
    B2 N7 N8 C19 . . . . 174.6(2) ?
    C17 N7 N8 Co1 . . . . 167.53(18) ?
    B2 N7 N8 Co1 . . . . -18.8(3) ?
    N2 Co1 N8 C19 . . . . -95.1(3) ?
    N5 Co1 N8 C19 . . . . 141.3(2) ?
    N4 Co1 N8 C19 . . . . 26.8(3) ?
    N2 Co1 N8 N7 . . . . 102.4(2) ?
    N5 Co1 N8 N7 . . . . -21.16(19) ?
    N4 Co1 N8 N7 . . . . -135.73(18) ?
    N2 N1 C2 C3 . . . . -0.5(3) ?
    B1 N1 C2 C3 . . . . -173.3(3) ?
    N2 N1 C2 C1 . . . . 179.7(2) ?
    B1 N1 C2 C1 . . . . 7.0(4) ?
    N1 C2 C3 C4 . . . . -0.1(3) ?
    C1 C2 C3 C4 . . . . 179.7(3) ?
    N1 N2 C4 C3 . . . . -0.9(3) ?
    Co1 N2 C4 C3 . . . . -168.27(19) ?
    N1 N2 C4 C5 . . . . 179.3(2) ?
    Co1 N2 C4 C5 . . . . 11.9(4) ?
    C2 C3 C4 N2 . . . . 0.6(3) ?
    C2 C3 C4 C5 . . . . -179.6(3) ?
    N4 N3 C7 C8 . . . . 0.1(3) ?
    B1 N3 C7 C8 . . . . 170.1(3) ?
    N4 N3 C7 C6 . . . . -178.0(2) ?
    B1 N3 C7 C6 . . . . -8.0(4) ?
    N3 C7 C8 C9 . . . . 0.0(3) ?
    C6 C7 C8 C9 . . . . 178.0(3) ?
    N3 N4 C9 C8 . . . . 0.2(3) ?
    Co1 N4 C9 C8 . . . . 169.59(19) ?
    N3 N4 C9 C10 . . . . 179.1(2) ?
    Co1 N4 C9 C10 . . . . -11.5(4) ?
    C7 C8 C9 N4 . . . . -0.1(3) ?
    C7 C8 C9 C10 . . . . -178.9(3) ?
    N6 N5 C12 C13 . . . . -0.7(3) ?
    Co1 N5 C12 C13 . . . . 173.49(19) ?
    N6 N5 C12 C11 . . . . 177.2(2) ?
    Co1 N5 C12 C11 . . . . -8.6(4) ?
    N5 C12 C13 C14 . . . . 0.8(3) ?
    C11 C12 C13 C14 . . . . -176.8(3) ?
    N5 N6 C14 C13 . . . . 0.2(3) ?
    B2 N6 C14 C13 . . . . 169.9(3) ?
    N5 N6 C14 C15 . . . . -177.4(2) ?
    B2 N6 C14 C15 . . . . -7.7(4) ?
    C12 C13 C14 N6 . . . . -0.6(3) ?
    C12 C13 C14 C15 . . . . 176.8(3) ?
    N8 N7 C17 C18 . . . . -0.5(3) ?
    B2 N7 C17 C18 . . . . -173.1(3) ?
    N8 N7 C17 C16 . . . . 180.0(2) ?
    B2 N7 C17 C16 . . . . 7.4(5) ?
    N7 C17 C18 C19 . . . . -0.1(3) ?
    C16 C17 C18 C19 . . . . 179.4(3) ?
    N7 N8 C19 C18 . . . . -1.1(3) ?
    Co1 N8 C19 C18 . . . . -165.08(19) ?
    N7 N8 C19 C20 . . . . 177.5(2) ?
    Co1 N8 C19 C20 . . . . 13.5(4) ?
    C17 C18 C19 N8 . . . . 0.8(3) ?
    C17 C18 C19 C20 . . . . -177.6(3) ?
    C7 N3 B1 N1 . . . . 127.9(3) ?
    N4 N3 B1 N1 . . . . -62.9(3) ?
    C2 N1 B1 N3 . . . . -125.5(3) ?
    N2 N1 B1 N3 . . . . 62.3(3) ?
    C14 N6 B2 N7 . . . . 130.1(3) ?
    N5 N6 B2 N7 . . . . -61.1(3) ?
    C17 N7 B2 N6 . . . . -123.8(3) ?
    N8 N7 B2 N6 . . . . 64.2(3) ?
