# Supplementary material for: Bis[bis­(3,5-dimethyl-1H-pyrazol-1-yl)­borato]cobalt(II)
Source: Acta Crystallogr Sect E Struct Rep Online. 2011 Jun 11;67(Pt 7):m866. doi: 10.1107/S1600536811020976 (PMC3151970; doi:10.1107/S1600536811020976)
Supplement: Supplementary file 2 [file e-67-0m866-Isup2.hkl]

# 
# h,k,l, Fc-squared, Fo-squared, sigma(Fo-squared) and status flag 
# 
data_I
_shelx_title ' P2(1)/c      R = 0.05' 
_shelx_refln_list_code          4 
_shelx_F_calc_maximum      300.79 
_exptl_crystal_F_000       980.00 
_reflns_d_resolution_high  0.7828 
 
loop_ 
 _symmetry_equiv_pos_as_xyz 
 'x, y, z' 
 '-x, y+1/2, -z+1/2' 
 '-x, -y, -z' 
 'x, -y-1/2, z-1/2' 
 
_cell_length_a     8.3510 
_cell_length_b    14.0120 
_cell_length_c    19.8330 
_cell_angle_alpha  90.000 
_cell_angle_beta   93.281 
_cell_angle_gamma  90.000 
 
_shelx_F_squared_multiplier     1.000 
 
loop_ 
 _refln_index_h 
 _refln_index_k 
 _refln_index_l 
 _refln_F_squared_calc 
 _refln_F_squared_meas 
 _refln_F_squared_sigma 
 _refln_observed_status 
   1   0   0    29806.28    27907.66   1134.45 o 
   2   0   0      368.04      315.65     15.63 o 
   3   0   0     1287.16     1235.23     35.65 o 
   4   0   0    13173.90    13827.65    206.79 o 
   5   0   0    16000.05    17757.06    277.95 o 
   6   0   0     1027.04      941.97     46.32 o 
   7   0   0        0.92       29.28     20.66 o 
   8   0   0      667.16      609.92     69.90 o 
   9   0   0      217.00      133.37     42.29 o 
   1   1   0    10702.21    10108.11    179.65 o 
   2   1   0      404.42      405.82     13.01 o 
   3   1   0     5766.35     6082.06     78.33 o 
   4   1   0     2499.75     2504.29     47.72 o 
   5   1   0     1263.71     1265.70     37.78 o 
   6   1   0     1964.27     1972.96     52.60 o 
   7   1   0      239.68      303.47     23.30 o 
   8   1   0      264.24      278.45     36.78 o 
   9   1   0        1.18       -1.47     20.53 o 
  10   1   0        2.22       30.36     29.28 o 
   0   2   0    53577.41    58483.77    878.46 o 
   1   2   0     3091.00     3040.27     39.35 o 
   2   2   0       50.52       62.59      4.40 o 
   3   2   0      385.67      360.83     12.95 o 
   4   2   0     7502.56     7875.91     93.68 o 
   5   2   0     2816.52     2905.50     56.80 o 
   6   2   0      213.11      219.31     19.43 o 
   7   2   0        3.32        6.50     13.29 o 
   8   2   0      677.75      715.59     45.68 o 
   9   2   0      194.86      163.45     30.88 o 
  10   2   0       51.32       30.36     27.11 o 
   1   3   0      359.24      390.49     12.27 o 
   2   3   0      563.40      629.39     18.16 o 
   3   3   0        6.18       10.83      3.74 o 
   4   3   0      257.56      238.76     13.73 o 
   5   3   0       22.57       28.08      8.18 o 
   6   3   0       33.53       39.80     10.93 o 
   7   3   0     4141.16     4265.89     82.88 o 
   8   3   0     1019.32     1028.14     55.89 o 
   9   3   0       27.04      -15.68     16.40 o 
  10   3   0      136.59      157.22     37.95 o 
   0   4   0    90471.83   105586.03   1373.11 o 
   1   4   0     4396.35     4464.79     65.90 o 
   2   4   0      176.38      168.23     10.37 o 
   3   4   0      266.78      358.31     17.00 o 
   4   4   0      106.20      116.49      9.41 o 
   5   4   0      480.44      576.63     21.69 o 
   6   4   0        2.79        0.37      9.56 o 
   7   4   0        5.35       38.89     12.70 o 
   8   4   0       75.71       90.51     23.86 o 
   9   4   0       10.85      -32.22     16.11 o 
  10   4   0      368.97      307.20     40.66 o 
   1   5   0      746.93      795.92     18.37 o 
   2   5   0     4552.02     5293.76     76.79 o 
   3   5   0     2212.83     2485.76     47.48 o 
   4   5   0       54.25       40.80      9.31 o 
   5   5   0       39.52       39.52     11.34 o 
   6   5   0       27.90       22.83     11.69 o 
   7   5   0     2856.14     2668.91     74.61 o 
   8   5   0      100.10       58.25     36.87 o 
   9   5   0       33.67       31.42     38.60 o 
  10   5   0       69.07       70.52     58.01 o 
   0   6   0     1383.26     1492.74     40.79 o 
   1   6   0      865.46      848.87     20.90 o 
   2   6   0      552.54      569.01     20.50 o 
   3   6   0      878.88      899.70     27.84 o 
   4   6   0     1376.86     1246.27     35.17 o 
   5   6   0       94.96      116.51     15.41 o 
   6   6   0       30.96       44.65     16.13 o 
   7   6   0        5.60        4.43     24.30 o 
   8   6   0      371.55      387.49     40.85 o 
   9   6   0      256.37      269.30     39.07 o 
  10   6   0        9.03       33.08     29.28 o 
   1   7   0       95.15      132.60     10.96 o 
   2   7   0    10245.07    11505.03    210.52 o 
   3   7   0     1113.56     1113.17     32.86 o 
   4   7   0       32.92       36.44      8.53 o 
   5   7   0       79.77       77.60     17.39 o 
   6   7   0       71.33       73.70     17.39 o 
   7   7   0     1068.51     1109.93     61.75 o 
   8   7   0      688.99      635.94     47.35 o 
   9   7   0        1.17       12.43     21.84 o 
   0   8   0     3498.67     4556.30     92.60 o 
   1   8   0      208.10      279.16     15.92 o 
   2   8   0      258.72      251.52     17.81 o 
   3   8   0      164.89      155.44     15.78 o 
   4   8   0      107.06       99.63     18.41 o 
   5   8   0      191.23      159.21     24.85 o 
   6   8   0      588.47      538.89     38.52 o 
   7   8   0        0.48       29.00     16.76 o 
   8   8   0      411.68      432.92     33.97 o 
   9   8   0      786.56      677.20     99.79 o 
   1   9   0      177.74      165.48     14.68 o 
   2   9   0     4060.94     4039.01     72.18 o 
   3   9   0      597.66      526.26     26.50 o 
   4   9   0       37.59       29.44     14.09 o 
   5   9   0       93.50       40.12     18.10 o 
   6   9   0     4631.09     4369.33    146.33 o 
   7   9   0     2586.14     2482.30    107.93 o 
   8   9   0      719.12      637.56     49.07 o 
   9   9   0       30.60       68.77     38.95 o 
   0  10   0      854.83      834.65     38.66 o 
   1  10   0      260.56      297.38     23.04 o 
   2  10   0       71.35       61.36     11.71 o 
   3  10   0      141.20      114.12     19.60 o 
   4  10   0       14.66       -0.68     13.82 o 
   5  10   0     2488.88     2254.93     70.13 o 
   6  10   0     1220.14     1115.26     48.98 o 
   7  10   0       25.25       -9.71     19.67 o 
   8  10   0       45.06       41.73     17.83 o 
   1  11   0     1037.66     1005.78     35.53 o 
   2  11   0     1610.05     1432.85     51.82 o 
   3  11   0      807.83      738.41     41.18 o 
   4  11   0       11.43      -11.80     15.58 o 
   5  11   0       66.64       66.64     20.13 o 
   6  11   0     3051.39     2930.14    102.00 o 
   7  11   0      371.08      404.03     60.41 o 
   8  11   0       34.65        5.68     20.13 o 
   0  12   0     1277.84     1411.73     70.60 o 
   1  12   0     2585.71     2612.64     72.49 o 
   2  12   0      121.46       98.42     20.51 o 
   3  12   0      388.71      423.27     39.24 o 
   4  12   0      575.84      649.70     44.14 o 
   5  12   0     1591.98     1491.79     58.94 o 
   6  12   0      423.99      477.84     47.87 o 
   7  12   0        0.66       -8.33     15.88 o 
   1  13   0      365.48      404.99     42.37 o 
   2  13   0      618.82      626.66     40.56 o 
   3  13   0      132.16      196.95     24.87 o 
   4  13   0       13.73       21.59     15.81 o 
   5  13   0       60.83       63.07     16.51 o 
   6  13   0       83.51       82.47     19.62 o 
   7  13   0       41.82       67.61     17.81 o 
   0  14   0      124.62      219.03     54.22 o 
   1  14   0     1328.77     1221.62     59.16 o 
   2  14   0       19.84       21.36     15.18 o 
   3  14   0        3.50       17.26     13.77 o 
   4  14   0      315.36      353.98     33.58 o 
   5  14   0        0.56       72.83     31.48 o 
   6  14   0        6.83       20.20     16.25 o 
   1  15   0        0.20        3.01     17.24 o 
   2  15   0       85.79      150.36     32.12 o 
   3  15   0      212.54      230.72     24.27 o 
   4  15   0       11.15       51.24     20.74 o 
   5  15   0       15.04       20.37     21.78 o 
   0  16   0      164.45      213.61     39.03 o 
   1  16   0      137.20      144.25     42.83 o 
   2  16   0       40.56       56.32     27.65 o 
   3  16   0      381.42      413.64     57.89 o 
   4  16   0      581.60      616.44     30.56 o 
   1  17   0       57.73       26.93     18.77 o 
   2  17   0      658.88      719.85     43.37 o 
   3  17   0      476.51      455.15     69.40 o 
 -10   1   1      177.54      201.68     34.70 o 
  -9   1   1        2.71       -7.52     22.23 o 
  -8   1   1        5.90        0.85     15.34 o 
  -7   1   1      118.02      106.23     14.40 o 
  -6   1   1        1.23        2.66     12.61 o 
  -5   1   1      129.32      141.48     16.12 o 
  -4   1   1      265.22      291.25     17.35 o 
  -3   1   1     1889.55     1888.78     38.38 o 
  -2   1   1    12705.78    13193.96    359.22 o 
  -1   1   1     2157.34     2248.09     64.51 o 
   0   1   1      303.33      223.33     11.61 o 
   1   1   1     2116.80     1838.32     31.36 o 
   2   1   1      537.91      599.54     13.92 o 
   3   1   1     2808.51     2965.08     42.55 o 
   4   1   1        0.96        1.36      5.60 o 
   5   1   1       63.90       63.11     12.25 o 
   6   1   1      122.79      133.99     16.58 o 
   7   1   1      560.40      575.10     31.02 o 
   8   1   1       50.57       36.87     18.74 o 
   9   1   1       16.86       70.48     25.53 o 
  10   1   1       20.64      -35.78     28.19 o 
 -10   2   1      106.94      168.07     33.61 o 
  -9   2   1       43.59       57.76     19.07 o 
  -8   2   1      171.47      229.34     25.28 o 
  -7   2   1      458.05      453.21     29.67 o 
  -6   2   1       13.06        7.97      9.57 o 
  -5   2   1     3679.18     3923.29     62.59 o 
  -4   2   1     8361.96     9930.78    124.32 o 
  -3   2   1     3841.36     3927.55     58.34 o 
  -2   2   1     1438.29     1448.45     45.96 o 
  -1   2   1     2573.34     2490.66     50.55 o 
   0   2   1     4904.84     5310.37     57.22 o 
   1   2   1    38087.27    40283.08    368.30 o 
   2   2   1      368.63      389.25     11.20 o 
   3   2   1      444.00      437.99     14.26 o 
   4   2   1      528.23      510.60     18.61 o 
   5   2   1       26.30       28.05      8.59 o 
   6   2   1      886.40      867.78     30.31 o 
   7   2   1       10.49        7.55     13.08 o 
   8   2   1        4.52        7.09     17.10 o 
   9   2   1      650.11      612.29     48.57 o 
  10   2   1       23.49       -1.08     28.19 o 
 -10   3   1      896.83      725.40     67.23 o 
  -9   3   1        9.44        3.25     22.63 o 
  -8   3   1        6.84       42.47     17.10 o 
  -7   3   1       29.32       49.16     14.14 o 
  -6   3   1      403.12      473.98     28.08 o 
  -5   3   1      731.31      745.22     24.37 o 
  -4   3   1      327.32      366.80     15.72 o 
  -3   3   1     3761.12     3553.84     55.08 o 
  -2   3   1    25515.18    27843.29    465.00 o 
  -1   3   1     7068.75     7445.65     86.61 o 
   0   3   1       14.17       12.95      2.83 o 
   1   3   1     4391.95     4278.12     54.96 o 
   2   3   1     4794.98     5265.32     90.84 o 
   3   3   1    12957.38    13825.14    141.34 o 
   4   3   1      432.58      352.03     16.33 o 
   5   3   1        3.18        0.42      6.91 o 
   6   3   1      376.31      431.29     24.16 o 
   7   3   1     1670.55     1798.73     51.82 o 
   8   3   1        5.22        7.31     16.44 o 
   9   3   1      185.54      185.69     50.96 o 
  10   3   1       66.49       59.64     30.36 o 
 -10   4   1      368.72      512.02     43.54 o 
  -9   4   1      558.49      599.87     52.49 o 
  -8   4   1     1103.00     1075.10     47.34 o 
  -7   4   1      242.33      273.92     30.36 o 
  -6   4   1      342.85      356.92     24.33 o 
  -5   4   1     1995.43     1853.31     45.05 o 
  -4   4   1     5189.72     5589.08     86.90 o 
  -3   4   1     2831.36     2724.94     47.59 o 
  -2   4   1      110.29      131.82      8.78 o 
  -1   4   1    11587.51    11832.41    192.74 o 
   0   4   1     7988.75     7991.75    133.54 o 
   1   4   1    17013.65    17727.24    172.87 o 
   2   4   1     1564.05     1408.09     29.58 o 
   3   4   1      238.90      282.65     12.21 o 
   4   4   1     2185.87     2237.73     43.60 o 
   5   4   1     2824.58     2882.96     51.28 o 
   6   4   1      425.50      445.88     27.81 o 
   7   4   1      169.58      197.50     25.52 o 
   8   4   1       48.11       31.17     19.50 o 
   9   4   1      967.07     1038.44     89.46 o 
  10   4   1       75.76       44.05     21.43 o 
 -10   5   1      641.62      617.30     43.92 o 
  -9   5   1      120.22       92.93     32.28 o 
  -8   5   1      364.74      371.22     39.76 o 
  -7   5   1     2434.79     2344.14     70.87 o 
  -6   5   1     2150.22     2023.40     82.17 o 
  -5   5   1      543.24      487.41     23.42 o 
  -4   5   1        2.67        5.98      6.46 o 
  -3   5   1     1308.61     1189.88     36.69 o 
  -2   5   1     7347.08     7141.78    104.69 o 
  -1   5   1     4595.10     4412.12     61.78 o 
   0   5   1      223.24      267.87     10.93 o 
   1   5   1      950.77      871.23     19.78 o 
   2   5   1     4937.82     4855.95     70.01 o 
   3   5   1    10647.98    11065.82    135.36 o 
   4   5   1     2726.87     2635.20     45.01 o 
   5   5   1       12.98        9.11      8.63 o 
   6   5   1      284.85      266.75     27.11 o 
   7   5   1     1296.72     1374.55     64.27 o 
   8   5   1     1198.61     1218.97     61.54 o 
   9   5   1      320.34      317.49     35.65 o 
  10   5   1        6.21       -7.59     29.28 o 
 -10   6   1      465.31      553.89     86.20 o 
  -9   6   1     1176.42     1159.56     58.43 o 
  -8   6   1     1799.97     1740.65     97.55 o 
  -7   6   1      211.51      200.41     25.81 o 
  -6   6   1       67.80       89.27     17.89 o 
  -5   6   1       48.52       44.19     14.21 o 
  -4   6   1     1468.35     1396.29     37.02 o 
  -3   6   1     1497.24     1397.27     34.70 o 
  -2   6   1        2.04        8.40      5.17 o 
  -1   6   1      329.94      303.20     12.33 o 
   0   6   1      314.83      389.19     14.94 o 
   1   6   1      146.25       95.40      8.99 o 
   2   6   1      668.53      583.56     21.56 o 
   3   6   1      189.51      194.54     16.42 o 
   4   6   1     1816.17     1857.95     58.71 o 
   5   6   1     2692.12     2592.18     57.63 o 
   6   6   1      191.66      189.95     19.61 o 
   7   6   1       94.69       85.02     22.93 o 
   8   6   1      643.71      668.06     50.03 o 
   9   6   1     1088.60     1018.58     61.44 o 
  10   6   1      306.19      287.18     25.27 o 
  -9   7   1       68.03       48.30     19.20 o 
  -8   7   1      525.11      541.98     50.61 o 
  -7   7   1     2308.80     2258.24     71.51 o 
  -6   7   1      658.90      636.36     41.36 o 
  -5   7   1      120.73      121.47     20.24 o 
  -4   7   1        5.39       10.11     10.48 o 
  -3   7   1     1573.01     1581.50     35.95 o 
  -2   7   1     1373.85     1232.94     32.81 o 
  -1   7   1      195.07      252.68     13.58 o 
   0   7   1      183.16      194.97     13.67 o 
   1   7   1       41.65       50.01      7.59 o 
   2   7   1     1985.11     2095.05     38.70 o 
   3   7   1     1723.40     1883.04     44.23 o 
   4   7   1     1345.95     1274.81     38.07 o 
   5   7   1      315.82      309.28     24.51 o 
   6   7   1      100.94       95.96     19.74 o 
   7   7   1     1668.68     1626.84     71.48 o 
   8   7   1     2134.72     2053.05     91.09 o 
   9   7   1      121.42      132.26     20.69 o 
  -9   8   1      447.06      408.41     78.12 o 
  -8   8   1      473.20      604.08     46.04 o 
  -7   8   1      119.64       91.55     29.74 o 
  -6   8   1        4.86        1.75     14.24 o 
  -5   8   1       37.95        9.45     13.94 o 
  -4   8   1      658.00      608.24     35.15 o 
  -3   8   1     2097.84     2008.98     46.16 o 
  -2   8   1      175.64      178.19     16.05 o 
  -1   8   1     3117.68     3334.06     52.88 o 
   0   8   1     1404.70     1558.86     33.91 o 
   1   8   1       41.65       30.06      7.92 o 
   2   8   1      564.29      629.45     24.41 o 
   3   8   1        0.13       17.42      6.92 o 
   4   8   1      212.74      209.23     20.05 o 
   5   8   1       34.17       23.57     17.92 o 
   6   8   1      663.44      619.20     53.98 o 
   7   8   1        0.12        4.18     21.69 o 
   8   8   1      484.26      478.18     34.85 o 
   9   8   1      559.27      511.71     33.76 o 
  -9   9   1       11.18       93.36     38.62 o 
  -8   9   1        9.15        9.68     18.01 o 
  -7   9   1       20.45       57.33     22.37 o 
  -6   9   1       21.66       64.80     19.64 o 
  -5   9   1        0.85        6.33     14.27 o 
  -4   9   1        7.69       -5.30     13.49 o 
  -3   9   1     1064.16     1011.79     41.26 o 
  -2   9   1       98.26      115.23     13.72 o 
  -1   9   1      586.51      622.40     22.04 o 
   0   9   1       98.20      105.18     12.16 o 
   1   9   1        9.81       10.44      7.29 o 
   2   9   1     1226.55     1302.63     38.92 o 
   3   9   1       62.71       71.55     12.74 o 
   4   9   1      121.21      127.72     21.31 o 
   5   9   1        5.21       12.46     14.42 o 
   6   9   1      122.44      106.46     30.21 o 
   7   9   1      136.72      169.03     31.27 o 
   8   9   1      293.60      311.77     44.85 o 
   9   9   1        1.10       37.19     26.76 o 
  -8  10   1       91.34      128.91     22.08 o 
  -7  10   1      105.43       84.96     23.81 o 
  -6  10   1       32.16       31.03     15.94 o 
  -5  10   1       24.93       11.51     15.17 o 
  -4  10   1      155.76      190.74     26.62 o 
  -3  10   1      927.64     1025.13     44.14 o 
  -2  10   1       79.97       86.09     12.28 o 
  -1  10   1      205.26      235.27     19.91 o 
   0  10   1        6.34       12.31      7.71 o 
   1  10   1       38.96       43.95      8.91 o 
   2  10   1      509.87      594.08     27.86 o 
   3  10   1       66.27       50.56     11.73 o 
   4  10   1      454.78      474.18     40.69 o 
   5  10   1      165.34      196.95     27.44 o 
   6  10   1      330.39      294.77     42.78 o 
   7  10   1        2.47      -31.27     20.92 o 
   8  10   1        0.18      -40.58     25.70 o 
  -8  11   1      213.85      186.72     30.11 o 
  -7  11   1      641.54      575.75     72.07 o 
  -6  11   1      177.68      173.25     23.40 o 
  -5  11   1      293.52      305.40     32.86 o 
  -4  11   1        5.53       21.31     16.58 o 
  -3  11   1       61.36       61.22     16.85 o 
  -2  11   1       49.77       43.03     15.48 o 
  -1  11   1     1164.34     1222.35     39.27 o 
   0  11   1      397.85      409.40     24.09 o 
   1  11   1      124.95      139.25     16.67 o 
   2  11   1      355.57      367.77     26.09 o 
   3  11   1      266.41      289.85     30.75 o 
   4  11   1      761.89      734.65     42.37 o 
   5  11   1      264.11      277.61     31.04 o 
   6  11   1        0.87        9.27     26.69 o 
   7  11   1     1548.45     1482.55    108.18 o 
   8  11   1      182.64      205.06     43.99 o 
  -7  12   1      162.18      152.38     21.29 o 
  -6  12   1        4.16       12.71     17.25 o 
  -5  12   1      669.15      634.95     48.20 o 
  -4  12   1     1959.67     1915.58     66.69 o 
  -3  12   1       22.65       38.12     17.42 o 
  -2  12   1       56.60       46.90     16.97 o 
  -1  12   1      127.17      153.55     22.16 o 
   0  12   1      186.67      206.16     23.88 o 
   1  12   1     1016.11     1093.87     39.27 o 
   2  12   1        1.18       15.03     14.68 o 
   3  12   1       13.31        1.77     16.52 o 
   4  12   1      801.90      769.73     45.91 o 
   5  12   1      482.04      481.22     53.46 o 
   6  12   1      530.17      522.23     51.63 o 
   7  12   1       36.82       14.45     20.27 o 
  -7  13   1      540.38      579.75     37.43 o 
  -6  13   1      491.63      558.08     41.99 o 
  -5  13   1      799.54      781.52     43.20 o 
  -4  13   1        0.19       30.67     16.00 o 
  -3  13   1      174.26      213.20     30.32 o 
  -2  13   1      228.81      298.02     31.31 o 
  -1  13   1      704.25      665.24     36.91 o 
   0  13   1      469.08      464.72     45.35 o 
   1  13   1      126.80      105.42     23.19 o 
   2  13   1       74.94       69.59     18.19 o 
   3  13   1      268.50      313.81     34.62 o 
   4  13   1      227.17      245.50     28.50 o 
   5  13   1        6.64      -16.19     16.38 o 
   6  13   1      697.57      713.88     47.99 o 
   7  13   1     1397.77     1288.41     82.75 o 
  -6  14   1      156.50      165.47     20.51 o 
  -5  14   1      620.87      593.26     35.59 o 
  -4  14   1      928.96      882.20     43.56 o 
  -3  14   1      900.22      819.25     47.42 o 
  -2  14   1      114.46       94.89     16.34 o 
  -1  14   1      292.82      289.29     36.61 o 
   0  14   1     3079.89     3188.02     98.87 o 
   1  14   1     1339.65     1325.72     88.78 o 
   2  14   1      308.88      325.22     38.16 o 
   3  14   1       54.79       39.87     22.47 o 
   4  14   1      209.06      227.13     26.22 o 
   5  14   1     1524.22     1543.75     71.37 o 
   6  14   1     1521.60     1636.69     67.15 o 
  -5  15   1      176.25      219.41     29.53 o 
  -4  15   1       18.50       27.67     19.26 o 
  -3  15   1      650.13      667.46     53.06 o 
  -2  15   1      357.18      447.03     39.01 o 
  -1  15   1      409.13      519.59     89.76 o 
   0  15   1       39.29      102.84     25.48 o 
   1  15   1       55.72       58.23     26.02 o 
   2  15   1     1208.25     1242.44     72.37 o 
   3  15   1      712.09      655.12     36.16 o 
   4  15   1      121.47      141.62     19.34 o 
   5  15   1      153.93      157.32     34.01 o 
  -4  16   1       63.82      106.85     32.57 o 
  -3  16   1      513.50      457.04     31.31 o 
  -2  16   1        0.91       17.97     18.77 o 
  -1  16   1      568.18      552.08     43.20 o 
   0  16   1     2225.16     2446.44    125.24 o 
   1  16   1       93.92      156.61     37.41 o 
   2  16   1      216.56      273.49     32.58 o 
   3  16   1       74.24       64.88     21.83 o 
   4  16   1       96.69      170.00     38.65 o 
  -3  17   1      246.43      208.08     43.37 o 
  -2  17   1      291.42      336.06     25.77 o 
  -1  17   1      504.82      559.88     84.58 o 
   0  17   1       20.27       24.78     18.98 o 
   1  17   1       14.22      -26.18     34.16 o 
   2  17   1      734.73      676.07     37.48 o 
   3  17   1      484.74      537.58     65.06 o 
  -9   0   2     3879.09     3701.55    436.97 o 
  -8   0   2     1436.41     1596.10    122.53 o 
  -7   0   2       55.77       40.36     17.66 o 
  -6   0   2      154.98      180.21     26.28 o 
  -5   0   2     4279.81     4004.41     90.31 o 
  -4   0   2     4506.70     4402.36     87.81 o 
  -3   0   2     2240.48     2068.93     50.62 o 
  -2   0   2     7249.98     7270.54    141.52 o 
  -1   0   2       34.78       23.00      4.40 o 
   0   0   2    22236.16    19412.37    397.17 o 
   1   0   2      124.46       99.70      7.46 o 
   2   0   2      320.26      308.45     19.89 o 
   3   0   2      619.49      586.86     26.13 o 
   4   0   2      302.75      286.73     32.26 o 
   5   0   2     4809.02     4990.71    132.62 o 
   6   0   2     5005.25     4932.69    108.61 o 
   7   0   2     1277.29     1299.90     52.98 o 
   8   0   2       17.90       43.30     23.62 o 
   9   0   2       54.53       87.83     33.61 o 
  10   0   2      474.54      528.06     87.83 o 
  -9   1   2      770.98      727.95     64.50 o 
  -8   1   2       71.80       59.23     18.18 o 
  -7   1   2        9.24        5.57     11.30 o 
  -6   1   2     1684.92     1788.99     43.64 o 
  -5   1   2     7759.69     7913.19    100.60 o 
  -4   1   2      356.84      343.59     18.35 o 
  -3   1   2      428.86      417.90     20.77 o 
  -2   1   2     9939.82    10521.74    104.03 o 
  -1   1   2    15675.35    16583.98    167.33 o 
   0   1   2    10040.18     8746.15    126.09 o 
   1   1   2       15.42        8.09      2.09 o 
   2   1   2      197.73      194.77      9.51 o 
   3   1   2     9532.58     9891.84    105.57 o 
   4   1   2     1166.77     1086.78     28.77 o 
   5   1   2       83.22       93.63     12.73 o 
   6   1   2      297.60      257.89     20.64 o 
   7   1   2     1384.59     1474.45     46.37 o 
   8   1   2     1860.48     2004.37     91.37 o 
   9   1   2        3.66       14.63     23.07 o 
  10   1   2        0.81       84.58     29.28 o 
 -10   2   2       16.98      -31.44     28.19 o 
  -9   2   2      704.01      751.89     51.02 o 
  -8   2   2      661.58      667.56     47.69 o 
  -7   2   2      688.02      658.64     34.22 o 
  -6   2   2       14.78       11.85      9.86 o 
  -5   2   2     2443.29     2415.99     52.46 o 
  -4   2   2     2377.21     2258.03     45.77 o 
  -3   2   2        6.77       11.92      5.53 o 
  -2   2   2      272.37      255.03     10.21 o 
  -1   2   2     2768.00     2598.18    108.30 o 
   0   2   2    10359.12    10327.08     98.04 o 
   1   2   2      226.67      258.12      9.38 o 
   2   2   2      228.65      185.10      9.37 o 
   3   2   2      281.23      268.54     11.91 o 
   4   2   2     1195.48     1238.83     28.78 o 
   5   2   2     2028.07     2068.76     42.32 o 
   6   2   2     1244.69     1129.41     34.09 o 
   7   2   2      504.19      515.60     36.96 o 
   8   2   2        3.80       28.78     24.16 o 
   9   2   2       15.79       -0.34     17.29 o 
  10   2   2     1008.94      999.73     74.82 o 
 -10   3   2      111.51      119.27     35.78 o 
  -9   3   2        0.53       35.78     20.40 o 
  -8   3   2       39.07       24.57     21.13 o 
  -7   3   2     1123.95     1036.87     45.52 o 
  -6   3   2     2114.41     2218.95     52.63 o 
  -5   3   2     1284.57     1352.31     37.63 o 
  -4   3   2        8.79       25.23      7.90 o 
  -3   3   2       17.93       14.42      4.39 o 
  -2   3   2    12203.41    12660.57    194.85 o 
  -1   3   2    62346.78    67830.69    733.81 o 
   0   3   2      445.17      429.94     11.10 o 
   1   3   2       88.47      100.98      6.82 o 
   2   3   2      102.71      107.65      7.85 o 
   3   3   2     3202.04     3397.13     48.22 o 
   4   3   2     7274.53     7868.06     94.61 o 
   5   3   2      192.45      175.77     17.05 o 
   6   3   2       59.84       53.59     11.44 o 
   7   3   2      486.13      570.13     38.04 o 
   8   3   2       27.62       76.79     19.82 o 
   9   3   2        6.03      -17.25     20.22 o 
  10   3   2        0.26       56.94     20.31 o 
 -10   4   2        2.70       60.28     20.36 o 
  -9   4   2      333.22      422.07     48.37 o 
  -8   4   2        0.47       -8.48     14.92 o 
  -7   4   2     1018.89      952.70     47.73 o 
  -6   4   2        5.20       20.74     15.84 o 
  -5   4   2      181.14      253.19     18.40 o 
  -4   4   2      362.20      339.09     18.50 o 
  -3   4   2     1204.11     1493.93     32.16 o 
  -2   4   2     3199.29     3217.67     58.95 o 
  -1   4   2     3438.88     3426.04     50.60 o 
   0   4   2     1633.79     1727.79     27.28 o 
   1   4   2       57.66       77.91      6.82 o 
   2   4   2       64.42       62.87      6.44 o 
   3   4   2        5.70       14.38      4.63 o 
   4   4   2     1004.92     1034.35     26.57 o 
   5   4   2       95.97       87.61     11.52 o 
   6   4   2        0.83        4.26     10.17 o 
   7   4   2       15.71       19.93     15.79 o 
   8   4   2       36.84       29.22     17.96 o 
   9   4   2       60.09        5.87     22.77 o 
  10   4   2      696.09      788.85     42.42 o 
 -10   5   2        0.65       -8.08     20.18 o 
  -9   5   2      164.68      164.84     27.39 o 
  -8   5   2       25.69       40.67     17.84 o 
  -7   5   2       99.45      130.66     23.55 o 
  -6   5   2      190.40      183.74     28.80 o 
  -5   5   2       51.57       99.29     12.64 o 
  -4   5   2        1.08        4.32      6.11 o 
  -3   5   2      505.28      524.91     23.32 o 
  -2   5   2     2786.81     3005.25     59.36 o 
  -1   5   2     1636.84     1962.68     35.80 o 
   0   5   2     1077.81     1110.39     22.78 o 
   1   5   2       24.75       29.68      5.05 o 
   2   5   2      116.53      178.92     10.67 o 
   3   5   2        9.82       21.12      5.47 o 
   4   5   2       75.02       73.77      9.86 o 
   5   5   2       22.56       14.45      9.68 o 
   6   5   2       10.17       28.76     12.20 o 
   7   5   2       51.36       67.67     18.55 o 
   8   5   2      654.76      630.25     49.59 o 
   9   5   2       18.43       20.43     19.27 o 
  10   5   2        0.58      -49.88     24.94 o 
 -10   6   2       15.04       37.40     18.74 o 
  -9   6   2      245.05      243.07     29.27 o 
  -8   6   2       55.07       55.22     17.53 o 
  -7   6   2      919.62      814.63     42.70 o 
  -6   6   2       82.98       99.16     21.52 o 
  -5   6   2      294.93      244.03     25.37 o 
  -4   6   2       29.92       31.98      8.18 o 
  -3   6   2     2723.49     2960.16     81.38 o 
  -2   6   2      486.33      453.10     18.09 o 
  -1   6   2      821.10      839.04     19.95 o 
   0   6   2      252.70      264.42     12.52 o 
   1   6   2     1110.54     1204.27     26.47 o 
   2   6   2     1188.42     1328.39     28.80 o 
   3   6   2       32.06       30.60      6.04 o 
   4   6   2      432.29      488.56     23.33 o 
   5   6   2      616.60      679.02     30.74 o 
   6   6   2      117.62      117.93     19.61 o 
   7   6   2       20.91       38.09     19.06 o 
   8   6   2       71.94       85.84     22.14 o 
   9   6   2      102.07       65.13     22.85 o 
  -9   7   2      132.42      138.50     23.42 o 
  -8   7   2      203.13      287.14     37.64 o 
  -7   7   2     1660.36     1622.65     60.04 o 
  -6   7   2     1986.98     1859.92     61.30 o 
  -5   7   2      187.31      205.41     24.58 o 
  -4   7   2        5.95       13.51     10.64 o 
  -3   7   2     1694.02     1649.63     38.58 o 
  -2   7   2     6691.34     7204.66     98.33 o 
  -1   7   2    13058.83    14106.37    155.50 o 
   0   7   2       51.12       91.97     11.16 o 
   1   7   2      123.09      139.63     11.83 o 
   2   7   2     2621.45     2812.50     54.47 o 
   3   7   2     1178.62     1107.11     28.38 o 
   4   7   2     4086.19     4142.23     75.37 o 
   5   7   2      184.74      215.97     21.75 o 
   6   7   2       14.74        0.33     18.48 o 
   7   7   2       31.93       77.08     26.82 o 
   8   7   2      986.12      942.74     66.56 o 
   9   7   2       13.00       30.01     22.23 o 
  -9   8   2       84.44      101.75     20.63 o 
  -8   8   2        7.30       15.41     18.09 o 
  -7   8   2     1712.50     1579.24     60.28 o 
  -6   8   2        1.28       22.86     16.12 o 
  -5   8   2      270.08      262.93     29.80 o 
  -4   8   2      726.88      656.43     37.29 o 
  -3   8   2     5574.21     5374.73    116.60 o 
  -2   8   2      691.35      744.19     25.85 o 
  -1   8   2     2402.75     2406.18     42.73 o 
   0   8   2     1142.04      981.68     51.24 o 
   1   8   2     5829.66     5872.93     86.27 o 
   2   8   2     4604.64     4791.69     93.89 o 
   3   8   2       10.42       13.53      7.95 o 
   4   8   2     1120.72     1245.44     40.46 o 
   5   8   2     2856.05     2848.43     76.01 o 
   6   8   2      291.24      334.37     40.29 o 
   7   8   2      158.29      152.04     38.39 o 
   8   8   2        2.46       32.03     16.90 o 
   9   8   2      299.70      172.57     42.29 o 
  -9   9   2      165.39      142.51     25.19 o 
  -8   9   2       83.90       86.73     25.82 o 
  -7   9   2     1856.21     1661.19     61.69 o 
  -6   9   2     4307.85     3922.95     96.71 o 
  -5   9   2     1076.38     1004.22     46.12 o 
  -4   9   2      201.79      194.65     25.11 o 
  -3   9   2     1280.19     1103.94     52.59 o 
  -2   9   2     4823.01     4803.29    104.22 o 
  -1   9   2     3154.06     3314.73     54.75 o 
   0   9   2     1617.19     1569.27     36.19 o 
   1   9   2        7.51       14.11      7.22 o 
   2   9   2     3335.70     3371.53     72.78 o 
   3   9   2     1454.11     1412.95     42.35 o 
   4   9   2      758.64      731.32     33.31 o 
   5   9   2      752.39      754.36     42.50 o 
   6   9   2       64.11       73.16     26.79 o 
   7   9   2      350.40      454.75     41.00 o 
   8   9   2      887.58      888.54     49.46 o 
   9   9   2      421.27      415.29     45.54 o 
  -8  10   2      167.74      242.04     39.41 o 
  -7  10   2      125.82       94.84     23.02 o 
  -6  10   2      292.36      284.74     31.51 o 
  -5  10   2       38.19       47.92     18.08 o 
  -4  10   2     1148.73     1153.61     49.41 o 
  -3  10   2     4640.68     4484.33     97.70 o 
  -2  10   2       80.46       75.14     14.98 o 
  -1  10   2       25.02       17.22      8.16 o 
   0  10   2      392.91      440.75     25.09 o 
   1  10   2     5596.18     5806.53     83.81 o 
   2  10   2     2140.53     2111.56     57.82 o 
   3  10   2       10.32        7.27     10.07 o 
   4  10   2       62.94       45.02     17.37 o 
   5  10   2     2995.84     2953.15    105.92 o 
   6  10   2     3238.76     3270.25    111.30 o 
   7  10   2      131.00      144.90     31.05 o 
   8  10   2        3.12      -10.35     25.18 o 
  -8  11   2      300.07      487.95     57.47 o 
  -7  11   2      183.31      172.03     43.61 o 
  -6  11   2      661.25      608.36     38.68 o 
  -5  11   2      291.36      328.67     33.62 o 
  -4  11   2      226.04      209.69     27.55 o 
  -3  11   2      223.17      196.52     26.11 o 
  -2  11   2      444.95      440.94     36.31 o 
  -1  11   2      363.87      407.17     34.04 o 
   0  11   2     1442.17     1521.09     43.56 o 
   1  11   2       66.82       82.57     14.35 o 
   2  11   2      382.76      377.68     26.25 o 
   3  11   2      185.80      220.30     28.22 o 
   4  11   2       87.23       73.43     22.25 o 
   5  11   2      589.03      489.79     94.23 o 
   6  11   2      323.15      308.53     43.26 o 
   7  11   2      410.19      445.21     64.30 o 
   8  11   2      259.60      234.06     29.36 o 
  -7  12   2      156.35      160.46     39.61 o 
  -6  12   2        3.37        2.35     13.94 o 
  -5  12   2       49.06       66.82     17.79 o 
  -4  12   2      355.30      422.68     37.73 o 
  -3  12   2      493.04      441.27     38.51 o 
  -2  12   2      587.55      582.18     41.45 o 
  -1  12   2      477.35      433.25     33.61 o 
   0  12   2      260.61      311.49     29.33 o 
   1  12   2     2022.10     2145.10     57.36 o 
   2  12   2       57.14       73.00     15.32 o 
   3  12   2        1.91       -3.37     15.10 o 
   4  12   2       28.67       36.51     17.41 o 
   5  12   2     1025.35      994.45     80.09 o 
   6  12   2     1093.06     1090.12     59.52 o 
   7  12   2        1.63      -31.10     18.74 o 
  -7  13   2       16.88       68.86     16.75 o 
  -6  13   2        4.92       -7.10     13.38 o 
  -5  13   2        7.52       53.20     17.37 o 
  -4  13   2        9.46      -14.32     13.93 o 
  -3  13   2       21.88       51.97     18.31 o 
  -2  13   2      483.76      552.28     42.81 o 
  -1  13   2       83.23       72.05     18.87 o 
   0  13   2       63.24       82.98     20.88 o 
   1  13   2       22.46       52.08     15.92 o 
   2  13   2      217.84      226.33     28.91 o 
   3  13   2       17.38       -1.41     16.12 o 
   4  13   2      542.98      539.56     39.71 o 
   5  13   2        1.82       51.49     52.52 o 
   6  13   2      114.34       94.42     26.05 o 
   7  13   2        4.16        8.87     16.60 o 
  -6  14   2      194.30      116.12     24.39 o 
  -5  14   2        7.25       34.40     14.38 o 
  -4  14   2        2.17       17.30     23.16 o 
  -3  14   2      406.55      432.19     36.84 o 
  -2  14   2      223.33      239.65     28.15 o 
  -1  14   2      111.10      104.04     23.01 o 
   0  14   2      349.79      365.47     40.85 o 
   1  14   2      301.34      319.14    125.78 o 
   2  14   2      125.16      134.95     25.75 o 
   3  14   2        3.18        7.79     22.22 o 
   4  14   2      253.10      277.63     36.00 o 
   5  14   2       70.56       93.48     23.92 o 
   6  14   2       46.15        8.72     26.06 o 
  -5  15   2        1.57      -11.40     15.18 o 
  -4  15   2        7.79       13.85     13.42 o 
  -3  15   2       44.84       45.04     14.32 o 
  -2  15   2      149.11      203.50     28.46 o 
  -1  15   2       60.22       68.41     21.05 o 
   0  15   2        0.78        0.99     16.82 o 
   1  15   2        0.00       17.44     21.14 o 
   2  15   2      152.14      145.35     25.46 o 
   3  15   2      170.91      128.33     27.84 o 
   4  15   2       10.15        4.90     17.76 o 
   5  15   2      115.59      112.29     20.60 o 
  -4  16   2      240.99      249.88     19.22 o 
  -3  16   2      440.16      469.70     30.27 o 
  -2  16   2      320.70      356.05     36.90 o 
  -1  16   2      157.94      187.15     26.38 o 
   0  16   2        1.25       -9.22     42.83 o 
   1  16   2      192.69      214.53     67.23 o 
   2  16   2      210.12      281.67     88.37 o 
   3  16   2        2.78       30.47     20.35 o 
   4  16   2        0.91       -3.43     23.15 o 
  -3  17   2        0.56       -8.47     16.75 o 
  -2  17   2      211.87      210.36     32.53 o 
  -1  17   2       85.29       77.13     19.54 o 
   0  17   2       19.80       53.96     19.12 o 
   1  17   2       34.55      102.22     33.07 o 
   2  17   2        3.59       37.69     18.77 o 
 -10   1   3      281.01      324.21     66.14 o 
  -9   1   3        5.83       27.06     19.28 o 
  -8   1   3        5.06        2.79     17.80 o 
  -7   1   3       39.54       37.83     12.09 o 
  -6   1   3       29.24       77.23     15.19 o 
  -5   1   3        2.34       14.25      7.77 o 
  -4   1   3      505.43      534.43     18.80 o 
  -3   1   3       39.47       39.97      5.63 o 
  -2   1   3     8697.40     8446.17     97.87 o 
  -1   1   3    14586.33    14986.32    154.45 o 
   0   1   3     6255.74     6038.07     60.74 o 
   1   1   3        3.37        0.98      1.76 o 
   2   1   3      143.05      141.46      8.40 o 
   3   1   3     7154.81     8299.66    102.72 o 
   4   1   3      795.62      767.51     22.36 o 
   5   1   3      591.13      614.99     21.88 o 
   6   1   3        0.07       21.17     10.81 o 
   7   1   3      142.31      198.56     21.70 o 
   8   1   3       13.60      -14.16     18.31 o 
   9   1   3      177.75      107.47     46.74 o 
  10   1   3       37.11      149.86     62.89 o 
 -10   2   3        5.86      -69.40     34.70 o 
  -9   2   3      402.40      363.87     32.86 o 
  -8   2   3     3751.43     3486.47     88.84 o 
  -7   2   3     1640.71     1609.16     49.07 o 
  -6   2   3       60.86       52.56     11.60 o 
  -5   2   3       13.67       16.82      7.46 o 
  -4   2   3     1957.30     2027.66     37.31 o 
  -3   2   3       24.91       30.69      5.15 o 
  -2   2   3    24630.32    24888.34    253.67 o 
  -1   2   3       34.46       26.76      4.19 o 
   0   2   3     2834.15     2860.98     34.65 o 
   1   2   3       30.47       43.88      5.25 o 
   2   2   3     6303.00     6106.00     77.11 o 
   3   2   3     4439.73     4315.23     67.49 o 
   4   2   3      113.90      109.21     12.01 o 
   5   2   3      791.64      931.25     28.05 o 
   6   2   3     5030.70     5299.30     82.32 o 
   7   2   3      920.85      902.54     36.37 o 
   8   2   3       16.92       19.24     31.50 o 
   9   2   3      429.69      441.18     68.78 o 
  10   2   3       29.00       20.60     28.19 o 
 -10   3   3     1476.75     1542.06    157.22 o 
  -9   3   3       92.53       79.96     19.64 o 
  -8   3   3       63.71       51.58     20.14 o 
  -7   3   3      186.98      169.96     26.20 o 
  -6   3   3      572.75      501.77     29.06 o 
  -5   3   3      984.04      898.20     26.06 o 
  -4   3   3       50.91       66.88      7.43 o 
  -3   3   3      109.19      106.56      8.47 o 
  -2   3   3     9540.00     9511.41    152.59 o 
  -1   3   3    14368.28    16575.38    197.04 o 
   0   3   3      126.96      184.74      7.34 o 
   1   3   3       68.32       71.79      5.97 o 
   2   3   3     2026.75     1988.81     36.04 o 
   3   3   3     7524.31     7990.75    102.41 o 
   4   3   3     2501.07     2409.72     42.64 o 
   5   3   3       47.77       75.32     10.90 o 
   6   3   3        5.70       49.94     11.76 o 
   7   3   3      758.12      762.61     40.19 o 
   8   3   3      825.58      776.06     52.58 o 
   9   3   3      624.03      532.71     49.54 o 
  10   3   3        2.12       -2.17     21.47 o 
 -10   4   3        0.67        9.99     24.99 o 
  -9   4   3      397.76      432.38     44.22 o 
  -8   4   3     1054.92     1001.12     47.29 o 
  -7   4   3     1326.79     1267.15     51.48 o 
  -6   4   3      294.75      312.69     29.59 o 
  -5   4   3      493.47      485.01     23.08 o 
  -4   4   3     1830.65     1680.25     37.73 o 
  -3   4   3     4399.16     4214.06     75.60 o 
  -2   4   3     4742.99     4733.54     96.09 o 
  -1   4   3       12.90       -0.12      6.61 o 
   0   4   3     4297.53     4188.69     51.04 o 
   1   4   3     3165.03     3510.90     46.62 o 
   2   4   3    13843.32    14249.17    144.54 o 
   3   4   3      842.09      792.60     21.28 o 
   4   4   3       17.04       49.86      9.00 o 
   5   4   3     1090.06     1126.88     30.18 o 
   6   4   3     5855.17     5951.07    112.18 o 
   7   4   3     1341.43     1396.74     53.84 o 
   8   4   3      128.14      152.59     26.51 o 
   9   4   3       74.26       63.00     28.19 o 
  10   4   3      110.99       76.44     31.99 o 
 -10   5   3      812.48      929.42     47.39 o 
  -9   5   3     1027.65     1081.13     60.55 o 
  -8   5   3      154.78      153.59     23.83 o 
  -7   5   3      242.77      256.29     27.29 o 
  -6   5   3     3886.22     3563.51     93.45 o 
  -5   5   3     4298.60     4066.14     84.56 o 
  -4   5   3     3271.62     3063.89     86.23 o 
  -3   5   3       53.26       39.13     12.55 o 
  -2   5   3      846.70      757.94     28.51 o 
  -1   5   3     5136.57     5003.66     60.23 o 
   0   5   3    17297.46    17723.69    173.21 o 
   1   5   3      370.93      377.83     13.76 o 
   2   5   3     2202.14     2140.07     41.30 o 
   3   5   3      920.39      907.23     23.95 o 
   4   5   3     1942.38     1871.87     38.38 o 
   5   5   3     2260.19     2268.16     55.60 o 
   6   5   3        1.66       21.81     12.63 o 
   7   5   3      531.99      540.59     42.17 o 
   8   5   3     3199.75     2976.38    264.03 o 
   9   5   3      608.63      616.98    120.90 o 
  10   5   3      268.44      284.70     26.70 o 
 -10   6   3        2.67       32.79     26.13 o 
  -9   6   3       82.56       81.52     41.61 o 
  -8   6   3      122.52      140.62     22.04 o 
  -7   6   3      266.87      295.16     31.17 o 
  -6   6   3       99.35      108.14     21.43 o 
  -5   6   3      749.08      741.09     35.64 o 
  -4   6   3    10117.33    10004.16    152.73 o 
  -3   6   3     9242.13     8912.66    135.91 o 
  -2   6   3      259.95      221.01     20.98 o 
  -1   6   3       54.47       59.89      6.35 o 
   0   6   3     8722.98     9291.19    165.97 o 
   1   6   3     6377.91     6410.44     79.19 o 
   2   6   3     5539.76     5978.09     91.45 o 
   3   6   3       92.05       93.11     10.04 o 
   4   6   3       67.84       72.61      9.45 o 
   5   6   3     1938.70     2044.11     50.73 o 
   6   6   3      385.53      441.92     32.59 o 
   7   6   3      408.80      390.68     42.17 o 
   8   6   3       90.61       64.06     22.51 o 
   9   6   3       29.53       17.67     43.91 o 
  -9   7   3      624.08      618.86     44.54 o 
  -8   7   3      117.30      125.38     19.82 o 
  -7   7   3      225.93      181.03     35.37 o 
  -6   7   3      298.80      338.94     33.06 o 
  -5   7   3     1274.34     1172.39     45.58 o 
  -4   7   3     2799.07     2734.20     67.45 o 
  -3   7   3      264.07      354.72     30.09 o 
  -2   7   3     2199.44     2094.94     53.92 o 
  -1   7   3     6835.75     7574.98     90.45 o 
   0   7   3     5970.58     6124.44    123.73 o 
   1   7   3      384.73      365.54     16.65 o 
   2   7   3      314.92      382.17     18.17 o 
   3   7   3     1898.87     2006.94     46.05 o 
   4   7   3     3005.36     3031.45     62.41 o 
   5   7   3     1173.19     1136.96     49.29 o 
   6   7   3       86.45       76.02     26.14 o 
   7   7   3      119.83      110.97     26.16 o 
   8   7   3     1439.21     1477.54     78.88 o 
   9   7   3      592.10      543.02     37.97 o 
  -9   8   3       12.38       -0.88     21.17 o 
  -8   8   3      781.44      730.73     39.70 o 
  -7   8   3       52.77       82.39     21.23 o 
  -6   8   3       76.11       68.10     18.49 o 
  -5   8   3        0.18       -7.95     13.10 o 
  -4   8   3     1843.24     1687.34     54.62 o 
  -3   8   3     5153.72     5002.83     96.96 o 
  -2   8   3      403.14      355.58     18.71 o 
  -1   8   3       61.71       61.39      7.92 o 
   0   8   3       71.51       73.47      9.37 o 
   1   8   3     3432.54     3412.99     61.37 o 
   2   8   3      649.34      757.31     25.10 o 
   3   8   3      368.31      346.70     22.95 o 
   4   8   3      504.77      491.38     29.35 o 
   5   8   3        3.69       14.08     14.53 o 
   6   8   3      469.03      435.34     45.60 o 
   7   8   3       40.92       24.00     20.15 o 
   8   8   3        1.78        2.24     50.42 o 
   9   8   3      231.54      205.03     22.23 o 
  -9   9   3        3.87       35.25     17.67 o 
  -8   9   3        0.92        4.91     17.56 o 
  -7   9   3       78.32       73.87     17.83 o 
  -6   9   3     1142.99      960.33     54.46 o 
  -5   9   3      320.24      339.79     33.82 o 
  -4   9   3       84.75       87.78     19.71 o 
  -3   9   3       10.21       15.16     11.47 o 
  -2   9   3      104.62      133.57     18.39 o 
  -1   9   3      348.91      406.58     25.95 o 
   0   9   3      625.74      683.10     33.54 o 
   1   9   3      180.58      165.21     14.87 o 
   2   9   3       31.82       39.77     10.81 o 
   3   9   3      326.16      326.93     26.21 o 
   4   9   3      167.43      186.80     21.78 o 
   5   9   3       84.00       80.25     26.65 o 
   6   9   3        0.82      -11.01     22.44 o 
   7   9   3      144.60       96.15     25.00 o 
   8   9   3        4.70       28.01     19.84 o 
   9   9   3       42.56       18.10     33.61 o 
  -8  10   3       46.45       67.62     26.93 o 
  -7  10   3        0.18       22.89     14.80 o 
  -6  10   3       45.97       17.02     15.63 o 
  -5  10   3      242.85      227.17     28.41 o 
  -4  10   3      134.49      161.32     24.35 o 
  -3  10   3      275.53      351.08     33.68 o 
  -2  10   3       23.05       17.08     10.74 o 
  -1  10   3      193.26      214.40     16.84 o 
   0  10   3     1957.12     2103.99     50.20 o 
   1  10   3      326.55      404.78     23.89 o 
   2  10   3       19.34       13.69     10.18 o 
   3  10   3       25.62       22.28     12.04 o 
   4  10   3       51.46       44.87     13.02 o 
   5  10   3       46.02       66.29     26.69 o 
   6  10   3      149.03      156.49     35.92 o 
   7  10   3        6.23        7.27     22.84 o 
   8  10   3       54.91       65.62     18.96 o 
  -8  11   3      103.93      133.36     28.37 o 
  -7  11   3       43.71       26.08     16.90 o 
  -6  11   3      327.00      311.29     32.29 o 
  -5  11   3     1384.58     1303.14     53.88 o 
  -4  11   3      101.95      102.43     20.13 o 
  -3  11   3       50.57       48.10     16.83 o 
  -2  11   3     3148.50     2945.61     77.32 o 
  -1  11   3     3149.31     3199.87     78.25 o 
   0  11   3     2891.47     2905.23     67.26 o 
   1  11   3        3.69        5.20     10.15 o 
   2  11   3        0.36       -2.94     11.24 o 
   3  11   3      950.97      931.88     38.12 o 
   4  11   3     2621.54     2574.62     84.66 o 
   5  11   3      194.50      166.13     34.98 o 
   6  11   3      165.30      151.40     33.27 o 
   7  11   3       57.18       32.82     27.16 o 
   8  11   3       41.90       60.34     26.93 o 
  -7  12   3       42.99       61.45     17.35 o 
  -6  12   3        2.17       15.72     13.85 o 
  -5  12   3       77.21       79.90     22.60 o 
  -4  12   3      599.92      580.25     35.57 o 
  -3  12   3      216.95      264.41     35.64 o 
  -2  12   3      828.07      774.52     41.36 o 
  -1  12   3       74.67       72.73     16.72 o 
   0  12   3     1076.18     1020.60     43.97 o 
   1  12   3      945.58     1006.72     37.81 o 
   2  12   3      131.35      115.32     17.57 o 
   3  12   3      423.77      355.88     43.20 o 
   4  12   3      485.03      442.05     56.40 o 
   5  12   3       12.08       -0.12     23.84 o 
   6  12   3      180.29      144.09     31.30 o 
   7  12   3       11.14        6.41     20.22 o 
  -7  13   3      169.63      141.73     19.61 o 
  -6  13   3       37.38       45.53     16.75 o 
  -5  13   3      964.54      958.07     45.18 o 
  -4  13   3      207.06      215.31     25.47 o 
  -3  13   3        6.91       26.09     12.93 o 
  -2  13   3      871.27      865.71     43.08 o 
  -1  13   3     1454.37     1455.17     55.18 o 
   0  13   3     1781.95     1766.37     71.67 o 
   1  13   3       82.32       62.71     35.23 o 
   2  13   3       83.67       85.04     20.72 o 
   3  13   3      899.14      878.39     55.25 o 
   4  13   3     1363.11     1420.63     68.53 o 
   5  13   3       45.44       35.96     18.90 o 
   6  13   3        3.49       -5.34     34.78 o 
   7  13   3      209.44      227.60     52.88 o 
  -6  14   3      200.96      191.07     24.26 o 
  -5  14   3       13.05       34.54     13.77 o 
  -4  14   3      712.47      690.05     36.50 o 
  -3  14   3      691.82      654.95     37.94 o 
  -2  14   3      706.93      744.76     38.98 o 
  -1  14   3      465.54      431.27     44.09 o 
   0  14   3      119.15      118.37     26.19 o 
   1  14   3     1683.54     1749.06     88.13 o 
   2  14   3      804.25      802.72     60.24 o 
   3  14   3      398.25      384.82     36.05 o 
   4  14   3        1.62       -4.06     42.29 o 
   5  14   3      740.11      758.28     54.14 o 
   6  14   3      997.14     1074.77     95.64 o 
  -5  15   3      384.27      375.24     22.91 o 
  -4  15   3      194.68      221.12     32.84 o 
  -3  15   3        1.46        7.75     13.11 o 
  -2  15   3      262.21      244.28     39.69 o 
  -1  15   3     1107.88     1340.26     61.67 o 
   0  15   3      453.05      511.42     45.15 o 
   1  15   3       87.15       93.70     40.12 o 
   2  15   3      168.49      135.27     58.01 o 
   3  15   3       84.40      115.07     35.94 o 
   4  15   3       23.78       50.63     20.40 o 
   5  15   3      252.67      265.67     74.89 o 
  -4  16   3      174.02      200.12     26.92 o 
  -3  16   3      433.51      482.78     30.68 o 
  -2  16   3      209.32      201.40     23.31 o 
  -1  16   3      498.73      430.52     55.70 o 
   0  16   3        8.84       18.43     16.87 o 
   1  16   3      131.18      180.01     48.79 o 
   2  16   3      651.73      745.33     45.93 o 
   3  16   3       69.14       -1.08     34.70 o 
   4  16   3       77.20      127.17     52.59 o 
  -3  17   3        0.02       36.37     34.39 o 
  -2  17   3        0.90       -5.43     21.47 o 
  -1  17   3     1080.19     1063.93     66.68 o 
   0  17   3       31.98       76.63     23.85 o 
   1  17   3        5.49       50.96     19.17 o 
   2  17   3       24.73       -3.25     19.17 o 
 -10   0   4      116.97      101.92     52.05 o 
  -8   0   4     2564.79     2496.89    101.90 o 
  -7   0   4     3186.00     2993.51     91.18 o 
  -6   0   4     2054.62     2179.31     66.16 o 
  -5   0   4       94.92      103.89     17.98 o 
  -4   0   4        9.45        8.64     11.99 o 
  -3   0   4       32.04      113.61     13.20 o 
  -2   0   4     7311.75     7112.17    108.25 o 
  -1   0   4     4572.27     4347.32    147.55 o 
   0   0   4       62.52       74.36      9.60 o 
   1   0   4     3962.69     3448.28     76.98 o 
   2   0   4     8401.26     8312.34    159.03 o 
   3   0   4     6590.62     6979.80    172.40 o 
   4   0   4       94.59      106.26     25.16 o 
   5   0   4     2292.38     2510.22     66.17 o 
   6   0   4     3616.82     3776.18    102.85 o 
   7   0   4     6675.85     6710.22    222.82 o 
   8   0   4        4.11       26.50     23.97 o 
   9   0   4        3.35       46.63     46.63 o 
  10   0   4      797.96      965.03    104.09 o 
 -10   1   4     1211.70     1380.32    119.27 o 
  -9   1   4     1184.21     1162.45     82.41 o 
  -8   1   4      147.21      128.58     28.15 o 
  -7   1   4      255.45      248.19     24.68 o 
  -6   1   4     2934.29     2904.22     55.26 o 
  -5   1   4     1988.30     1773.97     38.79 o 
  -4   1   4     1017.91      922.16     24.43 o 
  -3   1   4       85.06      105.87      9.00 o 
  -2   1   4     3983.22     3711.63     50.51 o 
  -1   1   4    19668.77    20426.36    188.11 o 
   0   1   4       15.28       12.96      2.79 o 
   1   1   4     1402.62     1137.76     26.91 o 
   2   1   4       95.88       87.91     10.71 o 
   3   1   4     3956.39     4164.08     73.28 o 
   4   1   4     4204.63     4763.76     74.25 o 
   5   1   4     3626.60     3736.06     67.99 o 
   6   1   4      481.18      507.52     29.59 o 
   7   1   4      565.78      645.21     39.75 o 
   8   1   4      150.69      192.10     30.57 o 
   9   1   4      927.34      996.41     64.01 o 
  10   1   4      705.06      971.25     71.66 o 
 -10   2   4       24.44       57.47     44.46 o 
  -9   2   4      167.21      159.69     31.51 o 
  -8   2   4      416.94      391.27     38.14 o 
  -7   2   4     1397.49     1395.14     60.41 o 
  -6   2   4     2137.25     2036.25     48.38 o 
  -5   2   4       58.37       67.51     11.72 o 
  -4   2   4      149.37      145.45     11.03 o 
  -3   2   4      227.88      251.65     11.20 o 
  -2   2   4     8695.96     8499.08    100.03 o 
  -1   2   4     5534.04     4984.13     83.40 o 
   0   2   4        4.01        9.63      3.35 o 
   1   2   4      566.13      550.24     15.41 o 
   2   2   4     2317.79     2178.86     38.07 o 
   3   2   4     2585.22     2452.42     44.97 o 
   4   2   4       87.44       89.45     11.23 o 
   5   2   4     1018.09     1026.76     33.35 o 
   6   2   4     2645.88     2650.90     60.40 o 
   7   2   4     2158.45     2328.64     70.33 o 
   8   2   4       28.11       27.15     20.36 o 
   9   2   4       29.26       41.81     19.28 o 
  10   2   4      790.51      885.88     68.31 o 
 -10   3   4      247.38      264.57     62.89 o 
  -9   3   4       13.55       50.35     17.00 o 
  -8   3   4       12.53       16.36     17.31 o 
  -7   3   4      193.63      218.24     26.87 o 
  -6   3   4     1128.89     1051.46     42.07 o 
  -5   3   4     3496.76     3355.97     54.83 o 
  -4   3   4       24.07       50.03      6.67 o 
  -3   3   4      143.53      145.10     16.25 o 
  -2   3   4      118.47      104.45     12.19 o 
  -1   3   4     7909.95     7999.89    130.45 o 
   0   3   4     1087.54     1162.74     20.83 o 
   1   3   4        3.65       15.69      5.04 o 
   2   3   4        1.49        7.81      3.74 o 
   3   3   4      930.51      836.13     25.09 o 
   4   3   4      911.64      778.25     26.49 o 
   5   3   4     2003.04     1956.68     47.47 o 
   6   3   4      270.80      278.34     24.00 o 
   7   3   4       27.72        8.79     18.79 o 
   8   3   4       65.39       50.25     20.99 o 
   9   3   4      512.37      460.89     66.18 o 
  10   3   4      365.68      325.86     29.33 o 
 -10   4   4        0.36       11.31     18.29 o 
  -9   4   4      110.09      149.01     20.52 o 
  -8   4   4      540.02      529.23     41.87 o 
  -7   4   4       51.34       39.33     20.08 o 
  -6   4   4      702.16      630.40     34.83 o 
  -5   4   4       34.24       54.16     13.03 o 
  -4   4   4       91.17      103.51     16.39 o 
  -3   4   4       39.62       53.98     12.36 o 
  -2   4   4     2985.01     3163.26     60.51 o 
  -1   4   4     1042.40     1032.37     23.48 o 
   0   4   4      652.56      650.38     15.86 o 
   1   4   4       68.05       85.38      7.62 o 
   2   4   4      176.69      263.69     15.41 o 
   3   4   4        4.48       -4.05      5.30 o 
   4   4   4       19.78       18.86      7.75 o 
   5   4   4      110.28      102.69     14.44 o 
   6   4   4      774.09      828.61     39.91 o 
   7   4   4      411.01      397.53     35.93 o 
   8   4   4       13.02       12.30     17.67 o 
   9   4   4       28.55       33.15     19.54 o 
  10   4   4      449.28      588.78     48.79 o 
 -10   5   4      207.48      201.79     27.06 o 
  -9   5   4       24.34       54.21     23.32 o 
  -8   5   4       47.38       35.57     16.02 o 
  -7   5   4       70.35       49.28     19.27 o 
  -6   5   4       79.72       93.96     20.03 o 
  -5   5   4     1323.61     1382.73     46.95 o 
  -4   5   4      861.55      856.72     35.43 o 
  -3   5   4      167.56      187.60     19.94 o 
  -2   5   4        8.26       26.44      9.97 o 
  -1   5   4     4753.92     5235.07     72.18 o 
   0   5   4     3102.24     3213.03     45.29 o 
   1   5   4      293.98      361.25     14.04 o 
   2   5   4       50.39       55.66      7.47 o 
   3   5   4      600.44      742.05     22.35 o 
   4   5   4      778.62     1018.76     28.85 o 
   5   5   4       74.52      117.41     14.92 o 
   6   5   4        3.41       -1.80     12.70 o 
   7   5   4      116.74      138.49     24.64 o 
   8   5   4      413.94      353.50     37.60 o 
   9   5   4       58.98       44.70     46.63 o 
  -9   6   4       74.55      112.55     25.12 o 
  -8   6   4      578.70      607.13     38.28 o 
  -7   6   4     1291.44     1149.33     50.33 o 
  -6   6   4       83.03       80.77     19.59 o 
  -5   6   4      159.98      163.33     21.25 o 
  -4   6   4      280.62      262.12     25.00 o 
  -3   6   4       91.47      124.22     18.82 o 
  -2   6   4       19.21        4.81      8.93 o 
  -1   6   4       92.71       94.78     10.26 o 
   0   6   4      133.56      167.83     11.04 o 
   1   6   4     1745.79     2062.32     37.88 o 
   2   6   4        3.70       18.09      5.90 o 
   3   6   4      184.62      183.46     14.62 o 
   4   6   4       81.60      106.37     11.85 o 
   5   6   4      121.27      114.36     18.36 o 
   6   6   4       27.59       25.67     15.69 o 
   7   6   4     3026.97     2903.92     82.04 o 
   8   6   4      147.15      137.53     32.53 o 
   9   6   4       48.06       -1.21     48.25 o 
  -9   7   4        8.52       40.25     19.74 o 
  -8   7   4      149.32      151.76     22.11 o 
  -7   7   4       29.36       26.13     17.00 o 
  -6   7   4      360.38      293.75     31.90 o 
  -5   7   4       17.22       19.38     14.03 o 
  -4   7   4     1478.12     1464.04     48.46 o 
  -3   7   4       15.70       12.26      9.84 o 
  -2   7   4       69.99       89.43     15.02 o 
  -1   7   4        7.59       13.64      6.40 o 
   0   7   4      318.99      280.45     15.76 o 
   1   7   4     1557.97     1604.81     35.32 o 
   2   7   4        3.15       14.43      6.59 o 
   3   7   4      346.00      364.87     20.62 o 
   4   7   4     2603.54     2801.45     59.86 o 
   5   7   4     2539.82     2502.59     69.69 o 
   6   7   4      169.29      169.42     24.16 o 
   7   7   4       13.19        3.61     19.66 o 
   8   7   4      238.48      245.49     36.01 o 
   9   7   4      852.31      758.27     42.91 o 
  -9   8   4       11.88       44.15     28.04 o 
  -8   8   4       22.10       67.21     17.11 o 
  -7   8   4      964.20      981.47     45.80 o 
  -6   8   4      435.48      458.02     38.22 o 
  -5   8   4        2.90        9.13     13.99 o 
  -4   8   4     1832.55     1771.16     56.27 o 
  -3   8   4     2250.94     2013.02     63.23 o 
  -2   8   4     1180.97     1179.31     42.88 o 
  -1   8   4       94.75       84.12      8.83 o 
   0   8   4      512.34      498.93     20.85 o 
   1   8   4     5234.92     5418.35     78.72 o 
   2   8   4     1537.74     1437.62     35.46 o 
   3   8   4      713.91      664.36     28.32 o 
   4   8   4        0.39       17.09     11.18 o 
   5   8   4      988.36      986.13     45.51 o 
   6   8   4      389.11      451.62     49.44 o 
   7   8   4     1256.37     1090.39     62.77 o 
   8   8   4      345.92      437.45    127.95 o 
   9   8   4       17.40       -7.87     20.66 o 
  -9   9   4      194.41      268.55     57.42 o 
  -8   9   4      105.34      123.75     23.75 o 
  -7   9   4       82.07       89.31     17.76 o 
  -6   9   4     1014.58      884.71     44.19 o 
  -5   9   4      800.08      765.63     43.24 o 
  -4   9   4     2900.15     2731.21     74.29 o 
  -3   9   4      760.80      724.31     36.01 o 
  -2   9   4      906.37      879.00     36.66 o 
  -1   9   4     6030.51     6199.54     93.71 o 
   0   9   4     7538.71     7390.25    147.74 o 
   1   9   4     2627.51     2580.96     50.59 o 
   2   9   4        0.13        0.68      7.45 o 
   3   9   4      131.26      114.97     16.49 o 
   4   9   4     1312.72     1314.24     43.87 o 
   5   9   4     1774.65     1790.44     63.00 o 
   6   9   4       22.24        4.64     22.56 o 
   7   9   4      168.99      208.57     33.17 o 
   8   9   4      321.37      339.47     36.39 o 
  -8  10   4      203.80      241.17     25.96 o 
  -7  10   4      708.38      691.48     61.98 o 
  -6  10   4      252.40      269.97     28.01 o 
  -5  10   4       47.25       49.76     17.59 o 
  -4  10   4     1911.86     1745.55     60.39 o 
  -3  10   4     6295.65     5983.68    117.60 o 
  -2  10   4     2020.29     1943.98     59.13 o 
  -1  10   4      130.09      121.32     18.42 o 
   0  10   4      555.46      551.29     23.89 o 
   1  10   4     2854.88     2921.06     56.53 o 
   2  10   4     2353.53     2499.61     65.08 o 
   3  10   4      474.69      467.99     29.92 o 
   4  10   4        4.91       13.48     15.44 o 
   5  10   4      595.88      618.18     69.29 o 
   6  10   4       65.61       63.77     34.55 o 
   7  10   4        5.48       39.43     24.13 o 
   8  10   4       26.07       23.59     17.85 o 
  -8  11   4       69.57      140.70     26.44 o 
  -7  11   4      115.81      123.65     15.87 o 
  -6  11   4      276.31      285.43     38.97 o 
  -5  11   4     1165.78     1247.10     52.51 o 
  -4  11   4     1347.68     1289.51     52.33 o 
  -3  11   4      132.11       84.32     22.61 o 
  -2  11   4     1673.91     1593.13     56.34 o 
  -1  11   4     3228.45     3129.94     79.12 o 
   0  11   4     6652.51     6729.69    106.65 o 
   1  11   4     1415.23     1425.59     43.66 o 
   2  11   4       95.15       81.22     15.84 o 
   3  11   4      791.03      724.25     36.21 o 
   4  11   4     1676.84     1647.52     76.00 o 
   5  11   4      370.45      454.86     68.11 o 
   6  11   4        0.55       21.11     24.41 o 
   7  11   4       99.89       73.26     36.69 o 
   8  11   4      738.94      770.20     56.91 o 
  -7  12   4      737.54      653.79     53.37 o 
  -6  12   4      131.69      151.85     20.85 o 
  -5  12   4       41.73       19.66     16.39 o 
  -4  12   4      107.48      105.12     20.30 o 
  -3  12   4     2134.29     2078.25     67.49 o 
  -2  12   4      793.13      804.52     43.85 o 
  -1  12   4      428.78      420.79     37.61 o 
   0  12   4       43.51       56.97     16.43 o 
   1  12   4      187.31      235.58     25.48 o 
   2  12   4       21.00       44.04     15.79 o 
   3  12   4       58.55       69.69     16.37 o 
   4  12   4       38.27       19.05     23.67 o 
   5  12   4       15.15       27.31     27.30 o 
   6  12   4       54.61       76.06     26.56 o 
   7  12   4       37.07        0.58     23.14 o 
  -7  13   4        6.21        3.58     13.59 o 
  -6  13   4        7.76       19.19     20.97 o 
  -5  13   4      500.65      570.38     31.45 o 
  -4  13   4        0.80       14.94     12.83 o 
  -3  13   4       42.71       31.88     13.85 o 
  -2  13   4        6.69       -3.71     13.40 o 
  -1  13   4      160.70      210.06     26.59 o 
   0  13   4     1153.58     1124.15     58.42 o 
   1  13   4       36.34       28.53     21.05 o 
   2  13   4        3.75      -17.88     12.50 o 
   3  13   4      397.44      390.83     44.60 o 
   4  13   4     1613.84     1592.03    125.93 o 
   5  13   4       81.57       48.50     27.86 o 
   6  13   4       22.94        2.05     21.71 o 
   7  13   4       66.74       42.64     26.66 o 
  -6  14   4        3.81       59.03     13.96 o 
  -5  14   4       68.83       85.35     26.29 o 
  -4  14   4      216.71      204.19     23.38 o 
  -3  14   4      212.31      208.37     23.67 o 
  -2  14   4      128.50      143.63     22.68 o 
  -1  14   4       36.44       47.99     16.42 o 
   0  14   4        8.10       12.38     15.60 o 
   1  14   4       57.62      106.52     28.68 o 
   2  14   4      750.66      752.73     65.50 o 
   3  14   4       38.77       44.23     27.14 o 
   4  14   4       74.09       61.88     23.28 o 
   5  14   4       17.43       -0.22     20.48 o 
   6  14   4      247.16      221.70     44.35 o 
  -5  15   4      120.82      117.66     14.30 o 
  -4  15   4      332.56      339.00     23.36 o 
  -3  15   4        0.67       26.74     19.56 o 
  -2  15   4      670.30      622.31     41.33 o 
  -1  15   4      962.94      974.16     51.98 o 
   0  15   4       49.50      136.50     31.32 o 
   1  15   4      297.90      424.23     42.31 o 
   2  15   4      118.57      103.43     41.75 o 
   3  15   4      344.90      452.16     88.91 o 
   4  15   4       42.01       47.66     27.98 o 
   5  15   4       40.35        0.43     20.85 o 
  -4  16   4      192.97      182.41     16.66 o 
  -3  16   4      602.41      556.28     43.98 o 
  -2  16   4      952.90     1096.07     51.35 o 
  -1  16   4      224.26      185.38     23.36 o 
   0  16   4        1.92       -3.80     35.24 o 
   1  16   4      165.29      218.61     30.55 o 
   2  16   4      371.00      481.81     46.03 o 
   3  16   4       66.21      151.80     41.20 o 
   4  16   4        5.97       69.40     31.44 o 
  -2  17   4        1.42       24.51     17.28 o 
  -1  17   4       34.84      100.63     19.79 o 
   0  17   4      402.67      469.35     33.71 o 
   1  17   4      201.18      220.36     23.15 o 
   2  17   4        3.74       29.28     31.44 o 
 -10   1   5       46.51       92.17     52.05 o 
  -9   1   5       62.82       86.00     25.25 o 
  -8   1   5      315.12      344.00     36.79 o 
  -7   1   5        3.74       13.87     15.43 o 
  -6   1   5      309.02      303.59     21.37 o 
  -5   1   5      851.75      819.52     26.16 o 
  -4   1   5     1705.92     2173.31     39.96 o 
  -3   1   5      189.36      198.58     10.91 o 
  -2   1   5        2.50       -1.02      2.51 o 
  -1   1   5       14.35       28.24      3.79 o 
   0   1   5      703.04      688.25     14.81 o 
   1   1   5      567.68      470.58     18.11 o 
   2   1   5      246.07      272.67     15.99 o 
   3   1   5      656.69      712.80     27.92 o 
   4   1   5     1291.91     1455.62     53.82 o 
   5   1   5     1067.47      999.21     36.06 o 
   6   1   5     1367.27     1372.34     52.90 o 
   7   1   5       53.23      102.89     22.19 o 
   8   1   5       49.34       61.14     16.07 o 
   9   1   5      669.80      809.11     79.43 o 
  10   1   5      440.36      529.72     61.12 o 
 -10   2   5       70.52       62.46     30.36 o 
  -9   2   5       10.99       37.91     20.45 o 
  -8   2   5      800.96      797.97     42.98 o 
  -7   2   5     4329.51     4122.74    141.89 o 
  -6   2   5     1539.12     1567.03     41.98 o 
  -5   2   5      195.83      145.48     13.39 o 
  -4   2   5       52.46       71.01      8.33 o 
  -3   2   5     3478.51     3302.64     46.64 o 
  -2   2   5    11862.96    12300.71    161.60 o 
  -1   2   5        8.38       13.66      3.09 o 
   0   2   5        2.86        7.28      2.40 o 
   1   2   5     1570.45     1389.50     27.78 o 
   2   2   5      288.38      389.40     14.95 o 
   3   2   5     7421.92     8934.61    132.71 o 
   4   2   5      994.26     1015.75     30.16 o 
   5   2   5       91.10       98.78     13.40 o 
   6   2   5     4920.57     5266.31     91.55 o 
   7   2   5     2015.17     2068.85     67.41 o 
   8   2   5      831.02      806.61     50.84 o 
   9   2   5       57.97       93.24     22.14 o 
  10   2   5      183.27      261.20     99.21 o 
 -10   3   5      275.91      362.22     43.91 o 
  -9   3   5      290.83      318.33     30.58 o 
  -8   3   5      690.56      764.62     44.64 o 
  -7   3   5        4.15       29.10     18.41 o 
  -6   3   5      515.53      533.74     35.26 o 
  -5   3   5     1942.04     1938.17     39.20 o 
  -4   3   5      133.89      266.71     13.17 o 
  -3   3   5     3144.16     2965.96     50.47 o 
  -2   3   5       34.82       28.80      5.58 o 
  -1   3   5       17.41       15.12      4.27 o 
   0   3   5      188.91      191.21      8.65 o 
   1   3   5     6203.91     5872.19     76.52 o 
   2   3   5      340.14      338.19     14.76 o 
   3   3   5     1669.60     1737.61     38.61 o 
   4   3   5     1618.27     1541.26     38.47 o 
   5   3   5     4920.68     4904.05     83.11 o 
   6   3   5     3542.16     3646.37     76.00 o 
   7   3   5       47.98       52.20     23.99 o 
   8   3   5      642.04      725.24     51.96 o 
   9   3   5      985.85     1036.90     55.10 o 
  10   3   5     1099.52     1141.57     61.26 o 
 -10   4   5      252.07      326.49     36.89 o 
  -9   4   5        0.01       23.22     16.24 o 
  -8   4   5      601.20      609.38     45.06 o 
  -7   4   5     1280.26     1241.26     51.96 o 
  -6   4   5      722.49      706.98     37.18 o 
  -5   4   5      181.42      204.53     22.61 o 
  -4   4   5       21.42       17.42     10.48 o 
  -3   4   5     9286.75     9298.02    138.19 o 
  -2   4   5       75.02      204.26     18.13 o 
  -1   4   5      104.47       72.52      8.04 o 
   0   4   5        1.42        8.02      3.02 o 
   1   4   5     3951.57     3989.77     53.24 o 
   2   4   5    17429.37    18638.34    206.16 o 
   3   4   5     5860.59     5921.77    105.57 o 
   4   4   5      368.77      325.82     21.42 o 
   5   4   5       81.08       73.79     13.31 o 
   6   4   5     3190.50     3296.75     83.75 o 
   7   4   5     2576.88     2627.73     92.57 o 
   8   4   5     2061.31     2196.21     86.17 o 
   9   4   5       70.53       46.84     18.28 o 
  10   4   5       68.33       33.40     29.28 o 
 -10   5   5      209.57      259.89     26.19 o 
  -9   5   5     3147.61     3116.76     86.91 o 
  -8   5   5      257.42      291.38     30.66 o 
  -7   5   5       10.42        7.45     16.19 o 
  -6   5   5       18.79       12.47     14.69 o 
  -5   5   5      861.61      787.36     35.71 o 
  -4   5   5     9558.43     9356.40    144.18 o 
  -3   5   5     3545.39     3413.92     70.82 o 
  -2   5   5        3.53        3.21      8.55 o 
  -1   5   5      777.65      617.77     21.98 o 
   0   5   5     5794.65     5952.43     72.08 o 
   1   5   5     6166.15     6208.67     86.07 o 
   2   5   5     1311.21     1292.58     33.06 o 
   3   5   5      956.73      862.84     28.27 o 
   4   5   5       51.38       25.66      8.88 o 
   5   5   5     2751.12     2890.11     62.85 o 
   6   5   5      347.75      419.91     35.19 o 
   7   5   5      105.21      103.13     24.05 o 
   8   5   5     1454.39     1368.43     66.21 o 
   9   5   5        6.55       -9.50     23.85 o 
  -9   6   5        2.38       33.62     14.92 o 
  -8   6   5       93.50      117.15     20.72 o 
  -7   6   5       30.82       20.55     14.94 o 
  -6   6   5       64.08       95.37     20.69 o 
  -5   6   5      309.00      276.28     27.31 o 
  -4   6   5      520.55      493.24     29.20 o 
  -3   6   5     5532.23     5101.42     94.42 o 
  -2   6   5       59.50      147.23     18.40 o 
  -1   6   5     2385.82     2121.12     60.63 o 
   0   6   5      122.62      161.05     10.88 o 
   1   6   5     1853.40     1752.98     35.06 o 
   2   6   5     7252.11     7647.44     94.85 o 
   3   6   5     2111.34     1759.69     42.67 o 
   4   6   5       59.58       50.31     11.22 o 
   5   6   5       37.31       62.04     15.65 o 
   6   6   5       36.34       36.45     16.56 o 
   7   6   5      511.11      530.63     42.43 o 
   8   6   5      618.73      535.99     49.24 o 
   9   6   5        0.20       46.61     66.68 o 
  -9   7   5      860.94      909.78     40.29 o 
  -8   7   5      588.86      551.03     35.68 o 
  -7   7   5       22.05       13.43     15.73 o 
  -6   7   5       68.20       52.40     18.35 o 
  -5   7   5     1877.19     1722.13     57.52 o 
  -4   7   5     7872.74     7483.33    128.92 o 
  -3   7   5     1158.34     1122.69     41.29 o 
  -2   7   5       38.64       43.61     14.71 o 
  -1   7   5     2635.73     2603.29     50.39 o 
   0   7   5     9485.36     9996.97    114.55 o 
   1   7   5     1948.09     1930.09     39.02 o 
   2   7   5       15.67       21.01      7.26 o 
   3   7   5      223.25      226.52     17.27 o 
   4   7   5      829.41      812.55     36.66 o 
   5   7   5       10.18       19.01     15.69 o 
   6   7   5       90.68       96.89     21.50 o 
   7   7   5      152.48      165.85     24.17 o 
   8   7   5      556.79      518.40    105.18 o 
   9   7   5       46.18       17.23     36.32 o 
  -9   8   5       10.43       51.80     33.93 o 
  -8   8   5       42.38       12.49     17.37 o 
  -7   8   5       30.01       31.99     16.14 o 
  -6   8   5       34.08       61.08     18.83 o 
  -5   8   5      179.33      149.15     23.59 o 
  -4   8   5      827.43      733.07     36.74 o 
  -3   8   5      192.27      170.70     20.61 o 
  -2   8   5     3838.02     3860.60     81.72 o 
  -1   8   5      956.26      958.38     25.14 o 
   0   8   5        9.21       14.73      7.42 o 
   1   8   5      536.41      498.00     21.33 o 
   2   8   5      319.33      366.89     22.89 o 
   3   8   5      440.46      459.07     22.11 o 
   4   8   5      107.29      169.03     22.02 o 
   5   8   5       32.71       21.27     16.04 o 
   6   8   5      106.22      147.08     32.55 o 
   7   8   5      176.78      168.78     31.19 o 
   8   8   5        2.58      -41.65     20.82 o 
   9   8   5       12.60      -41.32     20.66 o 
  -9   9   5       89.13       58.80     23.20 o 
  -8   9   5      264.26      228.54     24.14 o 
  -7   9   5       12.56        6.79     13.31 o 
  -6   9   5      132.45      120.36     20.47 o 
  -5   9   5     1009.58      887.98     43.23 o 
  -4   9   5      983.22      829.79     44.27 o 
  -3   9   5        2.34       12.69     11.58 o 
  -2   9   5       72.64       96.46     18.92 o 
  -1   9   5      308.87      369.27     29.76 o 
   0   9   5      416.66      440.82     23.92 o 
   1   9   5      382.67      450.74     23.04 o 
   2   9   5        0.03        7.69      8.08 o 
   3   9   5        0.55       19.64     10.86 o 
   4   9   5      916.08      993.88     45.82 o 
   5   9   5      862.28      869.01     49.62 o 
   6   9   5       17.14        2.54     23.17 o 
   7   9   5        4.38      -22.80     18.39 o 
   8   9   5        0.54      -17.43     20.53 o 
  -8  10   5       50.28       43.06     20.82 o 
  -7  10   5       56.63        4.27     13.77 o 
  -6  10   5       97.88       99.70     17.51 o 
  -5  10   5       24.03       31.71     13.64 o 
  -4  10   5      134.57      119.42     22.85 o 
  -3  10   5      403.39      347.53     34.27 o 
  -2  10   5      325.70      387.27     34.15 o 
  -1  10   5      773.03      684.19     34.75 o 
   0  10   5       73.26       52.57     10.16 o 
   1  10   5       38.76       52.44     11.14 o 
   2  10   5       14.31       32.41     13.89 o 
   3  10   5        0.41        2.23     12.14 o 
   4  10   5       26.56       22.15     17.13 o 
   5  10   5       64.89       73.18     27.30 o 
   6  10   5       35.24       27.81     24.11 o 
   7  10   5      585.04      494.71     53.82 o 
   8  10   5       14.25       14.45     22.38 o 
  -8  11   5      228.29      180.31     26.14 o 
  -7  11   5       33.06       29.00     16.12 o 
  -6  11   5      138.17      151.06     18.01 o 
  -5  11   5     1145.28     1061.39     46.91 o 
  -4  11   5       14.62       26.27     13.99 o 
  -3  11   5      590.93      584.24     44.01 o 
  -2  11   5      134.03      124.37     22.30 o 
  -1  11   5     1801.81     1849.56     59.90 o 
   0  11   5     2700.17     2853.21     74.38 o 
   1  11   5       37.32       39.10     10.87 o 
   2  11   5       44.80       37.11     13.54 o 
   3  11   5       71.56       91.59     16.39 o 
   4  11   5      372.97      454.83     41.77 o 
   5  11   5      478.67      488.57     52.84 o 
   6  11   5        2.33       16.29     21.23 o 
   7  11   5       56.70       42.09     27.31 o 
   8  11   5       80.38       80.24     33.61 o 
  -7  12   5      320.60      264.74     34.27 o 
  -6  12   5      784.86      818.25     47.42 o 
  -5  12   5      293.01      306.31     29.30 o 
  -4  12   5       87.29       98.23     17.67 o 
  -3  12   5      392.71      414.96     36.67 o 
  -2  12   5     3480.38     3435.46     88.71 o 
  -1  12   5     2165.96     1896.41     62.96 o 
   0  12   5       21.00       35.13     14.11 o 
   1  12   5      157.47      127.56     21.94 o 
   2  12   5      141.01      141.40     20.03 o 
   3  12   5      784.57      754.97     46.69 o 
   4  12   5       19.27      -13.95     23.25 o 
   5  12   5      305.24      251.47     42.74 o 
   6  12   5       58.78       63.35     33.88 o 
   7  12   5       59.52       47.42     31.76 o 
  -7  13   5        0.42        8.72     21.46 o 
  -6  13   5      576.25      510.62     45.54 o 
  -5  13   5     3146.22     2994.79     92.03 o 
  -4  13   5      662.58      619.96     35.66 o 
  -3  13   5      291.93      281.82     28.80 o 
  -2  13   5      118.04      140.20     21.78 o 
  -1  13   5     3123.44     3002.60    106.78 o 
   0  13   5     2383.63     2521.43     87.38 o 
   1  13   5      571.01      657.23     51.80 o 
   2  13   5       97.29       96.10     20.86 o 
   3  13   5      109.40       85.88     28.56 o 
   4  13   5     1494.33     1616.18     94.31 o 
   5  13   5      179.03      158.05     33.34 o 
   6  13   5       66.25       32.41     24.31 o 
  -6  14   5      864.53      799.46     43.82 o 
  -5  14   5       82.47       98.38     15.57 o 
  -4  14   5      258.82      241.68     28.95 o 
  -3  14   5      410.28      434.34     29.20 o 
  -2  14   5     3105.69     2869.34     82.58 o 
  -1  14   5      767.59      756.87     49.06 o 
   0  14   5       19.51       14.14     14.88 o 
   1  14   5      582.48      629.40     50.38 o 
   2  14   5     1019.88     1042.63     69.30 o 
   3  14   5     1099.84     1036.31    129.13 o 
   4  14   5      231.33      214.19     38.92 o 
   5  14   5       28.35       12.30     24.70 o 
   6  14   5      190.97      151.73     66.94 o 
  -5  15   5      199.76      233.13     18.23 o 
  -4  15   5      643.20      563.23     43.67 o 
  -3  15   5       39.88       31.62     13.38 o 
  -2  15   5      270.59      227.34     23.01 o 
  -1  15   5      460.96      502.00     44.82 o 
   0  15   5      104.81      111.47     23.95 o 
   1  15   5      410.78      472.83     47.20 o 
   2  15   5      261.67      337.22     75.90 o 
   3  15   5       51.19      133.37     59.64 o 
   4  15   5      348.56      328.34     77.39 o 
   5  15   5      575.65      636.88     42.86 o 
  -4  16   5       58.73       21.37     13.38 o 
  -3  16   5       49.00       73.94     17.84 o 
  -2  16   5      455.22      508.27     34.95 o 
  -1  16   5      161.74      143.66     21.51 o 
   0  16   5       19.17       42.16     16.62 o 
   1  16   5      234.72      254.95     48.25 o 
   2  16   5     1819.41     2201.14    159.39 o 
   3  16   5      200.62      156.14     40.12 o 
   4  16   5      480.98      530.23     76.99 o 
  -2  17   5       34.53       13.34     16.69 o 
  -1  17   5       38.95       41.68     16.75 o 
   0  17   5       23.70        6.20     19.12 o 
   1  17   5       60.02       54.38     24.94 o 
   2  17   5        4.92      -44.46     30.36 o 
  -9   0   6      257.80      279.75     49.88 o 
  -8   0   6       33.13      -17.35     30.36 o 
  -7   0   6     3956.44     4092.43    102.44 o 
  -6   0   6     1721.87     1693.25     59.15 o 
  -5   0   6      662.30      820.17     37.62 o 
  -4   0   6      237.62      322.56     23.48 o 
  -3   0   6      368.47      644.88     26.40 o 
  -2   0   6    10135.09     9960.12    149.08 o 
  -1   0   6      375.14      430.04     25.66 o 
   0   0   6       11.25       -0.87      7.21 o 
   1   0   6     1262.67     1103.69     43.62 o 
   2   0   6    11244.03    12663.50    234.43 o 
   3   0   6     1009.51      994.89     47.81 o 
   4   0   6    15848.43    15797.80    301.58 o 
   5   0   6      271.12      315.20     38.90 o 
   6   0   6     1539.50     1739.99     80.89 o 
   7   0   6     3415.12     3435.44    207.10 o 
   8   0   6     1637.50     1809.02     94.99 o 
   9   0   6     1123.32     1382.49    123.61 o 
  10   0   6        6.95        2.17     39.03 o 
 -10   1   6      307.54      305.42     69.40 o 
  -9   1   6      122.24      117.10     33.00 o 
  -8   1   6      427.60      435.09     35.47 o 
  -7   1   6      800.50      798.00     40.34 o 
  -6   1   6      152.96      167.49     17.03 o 
  -5   1   6      874.72      811.67     26.42 o 
  -4   1   6     1896.86     1751.85     35.71 o 
  -3   1   6       33.08       92.24      8.51 o 
  -2   1   6      545.34      469.95     13.99 o 
  -1   1   6       19.75       24.85      3.58 o 
   0   1   6     1216.95     1129.65     25.38 o 
   1   1   6     9817.51     9520.99    127.12 o 
   2   1   6     3281.34     3129.52     60.51 o 
   3   1   6       20.05       28.37      9.89 o 
   4   1   6     9845.18    10279.66    153.72 o 
   5   1   6     6710.26     7154.36    125.09 o 
   6   1   6     5339.59     5501.14    112.57 o 
   7   1   6      342.08      371.83     36.85 o 
   8   1   6      141.96      158.46     29.27 o 
   9   1   6     2258.65     2420.96    101.79 o 
  10   1   6     1636.54     1885.47     95.07 o 
 -10   2   6      248.12      270.24     58.01 o 
  -9   2   6        0.40        9.11     21.48 o 
  -8   2   6      127.38      145.90     25.02 o 
  -7   2   6     1917.99     1900.93     70.42 o 
  -6   2   6     2623.71     2529.47     66.74 o 
  -5   2   6      696.49      641.12     23.04 o 
  -4   2   6        0.20        2.70      5.52 o 
  -3   2   6      667.63      721.61     23.07 o 
  -2   2   6    18961.87    19098.31    205.95 o 
  -1   2   6     3351.94     3318.13     43.77 o 
   0   2   6      895.93      821.51     17.83 o 
   1   2   6       93.31      102.10      8.51 o 
   2   2   6     1404.22     1226.03     28.71 o 
   3   2   6     1476.17     1400.52     41.46 o 
   4   2   6     2838.78     2637.35     52.12 o 
   5   2   6       11.30       37.94     12.74 o 
   6   2   6     1035.51     1005.25     52.74 o 
   7   2   6       17.34       -1.39     15.52 o 
   8   2   6      200.85      326.15     36.14 o 
   9   2   6      373.24      490.70     73.75 o 
  10   2   6       55.87       -2.27     27.98 o 
 -10   3   6       12.79       15.58     40.12 o 
  -9   3   6      156.76      146.62     31.14 o 
  -8   3   6      154.91      221.41     28.95 o 
  -7   3   6      302.54      295.12     32.42 o 
  -6   3   6        3.14       10.05     12.25 o 
  -5   3   6      271.96      210.35     16.77 o 
  -4   3   6      479.47      480.91     22.50 o 
  -3   3   6     2187.54     2399.42     51.68 o 
  -2   3   6      957.55      895.29     26.96 o 
  -1   3   6      763.03      707.28     20.51 o 
   0   3   6     4662.32     5265.67     63.15 o 
   1   3   6        4.69       16.16      4.86 o 
   2   3   6       79.26       48.50      7.62 o 
   3   3   6       39.72       44.86      8.62 o 
   4   3   6       98.64      106.97     13.18 o 
   5   3   6     1422.24     1440.78     41.08 o 
   6   3   6      219.47      201.32     26.78 o 
   7   3   6      135.96      174.23     31.30 o 
   8   3   6       11.46      -11.37     24.15 o 
   9   3   6      961.58     1066.11     54.43 o 
  10   3   6      334.30      332.25     55.84 o 
 -10   4   6        1.02       -7.20     80.24 o 
  -9   4   6      187.70      157.78     29.58 o 
  -8   4   6        4.78       -4.79     14.90 o 
  -7   4   6       19.28       12.64     16.05 o 
  -6   4   6     3172.26     2939.63     75.37 o 
  -5   4   6       21.88       19.23     11.29 o 
  -4   4   6      369.40      381.56     32.27 o 
  -3   4   6     2707.61     2737.83     61.40 o 
  -2   4   6     8151.76     9030.69    151.21 o 
  -1   4   6     2762.84     2756.04     47.02 o 
   0   4   6      156.02      182.97     10.09 o 
   1   4   6        6.03       17.09      5.40 o 
   2   4   6       24.63       19.63      6.25 o 
   3   4   6       28.88       25.22      7.77 o 
   4   4   6     1690.06     1749.56     43.57 o 
   5   4   6       89.32       95.76     15.18 o 
   6   4   6      131.44      137.97     18.82 o 
   7   4   6     2216.55     2091.66     82.60 o 
   8   4   6      366.92      235.34     32.59 o 
   9   4   6        3.71       16.30     25.04 o 
 -10   5   6       25.96       72.95     37.72 o 
  -9   5   6        5.82       14.89     14.95 o 
  -8   5   6      182.01      196.74     25.91 o 
  -7   5   6       37.64       22.13     16.47 o 
  -6   5   6        3.83       16.82     16.00 o 
  -5   5   6       15.01       17.81     12.12 o 
  -4   5   6     2011.60     2164.96     58.26 o 
  -3   5   6     1785.08     1903.89     51.09 o 
  -2   5   6      267.56      275.11     22.98 o 
  -1   5   6      355.77      372.09     17.03 o 
   0   5   6      842.29      942.95     22.69 o 
   1   5   6       90.57       74.68      8.59 o 
   2   5   6        0.06        2.42      5.77 o 
   3   5   6      101.31      133.53     14.71 o 
   4   5   6     2425.91     2748.33     58.50 o 
   5   5   6       55.21       49.67     13.10 o 
   6   5   6      502.23      569.64     39.44 o 
   7   5   6      229.13      246.01     36.24 o 
   8   5   6      115.02      100.58     39.55 o 
   9   5   6       82.42      214.69     47.71 o 
  -9   6   6        2.83       32.92     14.88 o 
  -8   6   6      440.52      394.53     35.39 o 
  -7   6   6      318.65      337.15     33.94 o 
  -6   6   6      357.46      380.72     36.44 o 
  -5   6   6      563.95      555.82     35.47 o 
  -4   6   6        8.58       25.32     11.02 o 
  -3   6   6      187.79      183.86     21.39 o 
  -2   6   6      757.76      673.96     31.13 o 
  -1   6   6       39.29       31.63      7.17 o 
   0   6   6      974.98     1016.99     25.11 o 
   1   6   6        3.19        9.87      5.07 o 
   2   6   6       96.59      155.62     15.72 o 
   3   6   6     1545.14     1821.44     44.83 o 
   4   6   6     1863.43     1915.91     50.21 o 
   5   6   6        2.23        1.61     13.77 o 
   6   6   6      493.39      449.08     38.02 o 
   7   6   6      242.66      208.69     33.02 o 
   8   6   6      266.59      392.76     48.57 o 
   9   6   6       35.86        3.68     21.14 o 
  -9   7   6      255.11      345.09     29.74 o 
  -8   7   6     1194.90     1131.11     49.65 o 
  -7   7   6       61.26       72.65     18.06 o 
  -6   7   6       51.77       43.91     17.86 o 
  -5   7   6      445.03      387.96     34.94 o 
  -4   7   6     2868.68     2706.32     69.70 o 
  -3   7   6     1042.56      949.58     39.44 o 
  -2   7   6      196.44      165.73     19.74 o 
  -1   7   6        7.43       14.57      6.21 o 
   0   7   6     7077.52     7882.15     96.92 o 
   1   7   6      745.00      832.60     25.41 o 
   2   7   6       26.99       32.54      8.07 o 
   3   7   6      101.36      128.76     13.28 o 
   4   7   6     1558.47     1689.69     46.81 o 
   5   7   6       23.91       14.63     15.10 o 
   6   7   6      559.05      515.59     41.70 o 
   7   7   6       56.32       34.41     23.00 o 
   8   7   6       66.59       74.69     26.08 o 
   9   7   6      546.22      476.01     41.20 o 
  -9   8   6       12.85       39.76     22.38 o 
  -8   8   6      296.28      274.37     25.90 o 
  -7   8   6      529.32      579.25     37.56 o 
  -6   8   6      661.52      680.17     41.08 o 
  -5   8   6     1076.71      888.95     42.52 o 
  -4   8   6       48.29       72.82     16.46 o 
  -3   8   6     1830.04     1674.74     52.44 o 
  -2   8   6     3498.33     3593.73    103.76 o 
  -1   8   6     1237.87     1246.58     35.40 o 
   0   8   6     1495.84     1529.94     35.31 o 
   1   8   6      421.14      436.13     21.47 o 
   2   8   6     1610.45     1576.58     38.73 o 
   3   8   6     1651.87     1764.09     41.83 o 
   4   8   6      223.93      223.88     26.39 o 
   5   8   6       59.35       21.25     21.28 o 
   6   8   6      831.59      801.75     52.64 o 
   7   8   6      111.80      111.68     25.78 o 
   8   8   6      133.41       72.25     25.78 o 
   9   8   6        4.92       30.29     22.20 o 
  -8   9   6      842.15      830.91     40.13 o 
  -7   9   6      437.21      443.91     37.90 o 
  -6   9   6        0.40       12.41     13.22 o 
  -5   9   6     1346.07     1315.14     51.77 o 
  -4   9   6     4982.62     4604.88    101.64 o 
  -3   9   6     2735.41     2672.93     71.25 o 
  -2   9   6      493.16      505.22     30.36 o 
  -1   9   6      479.54      419.06     34.89 o 
   0   9   6     3482.53     3579.97     60.93 o 
   1   9   6     2789.22     2918.30     55.50 o 
   2   9   6      577.53      622.79     26.34 o 
   3   9   6        1.95       12.27     12.30 o 
   4   9   6      406.63      387.48     35.96 o 
   5   9   6      156.46      236.01     31.10 o 
   6   9   6      443.25      415.55     40.91 o 
   7   9   6        2.66      -21.67     39.36 o 
   8   9   6       89.93       53.56     57.47 o 
  -8  10   6        2.11        3.12     23.60 o 
  -7  10   6      621.22      624.12     35.67 o 
  -6  10   6     1204.06     1108.11     48.41 o 
  -5  10   6      565.24      538.44     37.32 o 
  -4  10   6        5.99        5.11     11.96 o 
  -3  10   6      235.04      207.93     27.05 o 
  -2  10   6     1181.88     1123.67     61.19 o 
  -1  10   6     2703.35     2592.51     68.51 o 
   0  10   6      488.00      445.77     29.99 o 
   1  10   6       91.30       66.27     14.22 o 
   2  10   6     2526.96     2624.16     62.17 o 
   3  10   6     1252.27     1240.91     69.65 o 
   4  10   6      533.36      551.64     44.46 o 
   5  10   6       15.15        8.31     18.93 o 
   6  10   6        5.53       33.26     35.44 o 
   7  10   6     1576.89     1627.93     79.95 o 
   8  10   6      498.81      629.22     90.00 o 
  -8  11   6      312.18      359.50     29.65 o 
  -7  11   6      179.16      178.22     24.41 o 
  -6  11   6      120.16      108.30     16.73 o 
  -5  11   6      637.33      554.27     35.76 o 
  -4  11   6     1246.14     1169.22     49.35 o 
  -3  11   6      276.76      298.53     31.51 o 
  -2  11   6        0.24        5.00     13.67 o 
  -1  11   6     1866.43     1626.02     56.48 o 
   0  11   6      847.35      812.09     40.08 o 
   1  11   6      770.70      744.88     30.58 o 
   2  11   6      537.76      493.52     30.86 o 
   3  11   6       10.35       17.64     17.60 o 
   4  11   6      824.94      885.78     49.39 o 
   5  11   6      960.04     1023.17     66.18 o 
   6  11   6      246.63      207.93     36.02 o 
   7  11   6      512.35      481.73     56.04 o 
  -7  12   6      155.17      137.93     17.53 o 
  -6  12   6      320.86      335.41     27.13 o 
  -5  12   6       42.79       47.20     16.43 o 
  -4  12   6        5.45       -8.31     12.05 o 
  -3  12   6      102.04       94.90     19.87 o 
  -2  12   6      124.22      112.35     21.39 o 
  -1  12   6     2359.73     2082.76     66.58 o 
   0  12   6       72.93       76.01     18.68 o 
   1  12   6      126.72       89.27     24.65 o 
   2  12   6        2.25        7.15     13.18 o 
   3  12   6     2268.00     2283.98     84.26 o 
   4  12   6     1326.57     1411.05     99.76 o 
   5  12   6      136.98      133.05     35.09 o 
   6  12   6       90.66      147.62     31.39 o 
   7  12   6      732.63      748.70     49.03 o 
  -7  13   6       26.55       -3.25     24.94 o 
  -6  13   6       49.57       52.73     12.46 o 
  -5  13   6       84.85       68.80     25.98 o 
  -4  13   6       84.94       89.53     16.46 o 
  -3  13   6       87.16       86.53     16.71 o 
  -2  13   6      327.76      308.76     44.92 o 
  -1  13   6      624.29      609.34     40.43 o 
   0  13   6      596.06      584.27     53.93 o 
   1  13   6      122.81      114.63     28.67 o 
   2  13   6       13.66       13.65     23.51 o 
   3  13   6       51.05       59.17     22.21 o 
   4  13   6      482.64      557.97    104.64 o 
   5  13   6      448.91      475.02     86.66 o 
   6  13   6        4.42       21.47     21.85 o 
  -6  14   6        8.74        3.64     19.76 o 
  -5  14   6        4.67       -7.55     21.44 o 
  -4  14   6       44.67       61.45     13.72 o 
  -3  14   6      194.07      196.85     21.49 o 
  -2  14   6      142.55      171.42     22.47 o 
  -1  14   6      308.98      282.19     34.62 o 
   0  14   6       27.77       27.02     24.56 o 
   1  14   6        0.06        3.87     21.83 o 
   2  14   6      580.57      638.71    110.06 o 
   3  14   6      749.31      625.61    111.68 o 
   4  14   6       98.74      110.93     31.27 o 
   5  14   6       28.21       39.59     24.58 o 
  -5  15   6       62.21       72.40     28.57 o 
  -4  15   6       40.95       26.35     12.88 o 
  -3  15   6       24.07        8.55     13.08 o 
  -2  15   6       17.33        2.19     12.55 o 
  -1  15   6      151.04      135.99     22.53 o 
   0  15   6       36.46       36.37     16.63 o 
   1  15   6      323.03      333.01     38.35 o 
   2  15   6      278.90      250.47     67.23 o 
   3  15   6        5.84      -16.26     32.53 o 
   4  15   6       15.86       28.39     37.95 o 
   5  15   6        0.96       26.46     26.22 o 
  -4  16   6        2.27      -17.20     13.24 o 
  -3  16   6       35.25       28.50     13.37 o 
  -2  16   6      690.07      841.92     41.35 o 
  -1  16   6       48.47       61.24     16.33 o 
   0  16   6        1.39       -8.63     16.60 o 
   1  16   6       29.38      195.17     70.48 o 
   2  16   6      140.41      188.67     62.89 o 
   3  16   6      436.20      605.04     88.91 o 
  -2  17   6      135.19       56.77     16.84 o 
  -1  17   6      341.06      390.52     29.09 o 
   0  17   6      367.40      404.17     53.13 o 
   1  17   6      197.46      300.35     58.55 o 
 -10   1   7       18.00        8.87     24.40 o 
  -9   1   7        2.71       69.40     31.44 o 
  -8   1   7        0.95       18.00     18.98 o 
  -7   1   7       48.81       61.82     17.18 o 
  -6   1   7      251.57      258.29     21.83 o 
  -5   1   7       13.48        6.32      7.01 o 
  -4   1   7      221.96      214.11     15.49 o 
  -3   1   7       42.07       22.28      5.60 o 
  -2   1   7      223.04      246.67     11.84 o 
  -1   1   7       45.71       45.27      5.33 o 
   0   1   7     1678.88     1520.10     26.51 o 
   1   1   7     3930.34     4073.89     69.92 o 
   2   1   7      383.51      415.67     22.49 o 
   3   1   7       21.02       15.44      9.75 o 
   4   1   7        6.17       11.86      9.24 o 
   5   1   7      817.82      883.01     38.34 o 
   6   1   7       55.88       80.72     18.88 o 
   7   1   7      102.01       96.15     22.57 o 
   8   1   7        7.56      -22.65     17.53 o 
   9   1   7      148.84      188.50     42.72 o 
  10   1   7      152.68      123.05     64.52 o 
 -10   2   7      225.02      292.19     98.67 o 
  -9   2   7        1.51      -28.38     26.57 o 
  -8   2   7       12.48       -0.89     17.39 o 
  -7   2   7       11.21       10.41     14.68 o 
  -6   2   7      931.23      997.75     42.15 o 
  -5   2   7      496.52      478.39     21.00 o 
  -4   2   7       17.89        2.90      5.94 o 
  -3   2   7       12.36        7.61      4.53 o 
  -2   2   7      619.05      603.26     20.25 o 
  -1   2   7     2836.65     2979.16     42.40 o 
   0   2   7     2295.81     2054.44     32.92 o 
   1   2   7        0.30        6.60      3.91 o 
   2   2   7      761.12      883.66     30.85 o 
   3   2   7      262.10      270.05     23.73 o 
   4   2   7      523.65      460.38     32.68 o 
   5   2   7      326.50      360.03     31.39 o 
   6   2   7      148.56      145.08     22.11 o 
   7   2   7      218.70      197.07     26.29 o 
   8   2   7       25.10       65.99     25.02 o 
   9   2   7      326.44      355.27     58.62 o 
 -10   3   7       16.61        2.62     62.35 o 
  -9   3   7      100.29       83.37     22.06 o 
  -8   3   7      389.71      440.45     37.28 o 
  -7   3   7      362.13      363.52     35.39 o 
  -6   3   7      298.35      292.75     29.76 o 
  -5   3   7      292.74      275.28     28.58 o 
  -4   3   7     6029.72     5839.22     88.03 o 
  -3   3   7     3297.82     3219.67     56.31 o 
  -2   3   7      648.29      565.79     20.28 o 
  -1   3   7       84.56       88.08      9.20 o 
   0   3   7     2782.53     2617.90     39.56 o 
   1   3   7    10808.04    11088.41    131.60 o 
   2   3   7     4363.31     4549.47     70.23 o 
   3   3   7       27.13       36.67      6.90 o 
   4   3   7      145.90      126.41     16.22 o 
   5   3   7     3808.78     3800.24     73.06 o 
   6   3   7      330.13      363.84     34.07 o 
   7   3   7      462.54      434.67     36.78 o 
   8   3   7        0.46        4.80     16.76 o 
   9   3   7      382.95      441.47     38.63 o 
 -10   4   7      479.80      679.64     38.55 o 
  -9   4   7      674.12      644.63     50.24 o 
  -8   4   7       55.14       52.62     21.59 o 
  -7   4   7      421.35      412.54     37.01 o 
  -6   4   7     2326.10     2351.46     67.60 o 
  -5   4   7      763.10      785.08     36.25 o 
  -4   4   7     2132.91     2135.88     45.35 o 
  -3   4   7      228.04      196.41     12.44 o 
  -2   4   7     1238.67     1122.50     29.34 o 
  -1   4   7     6501.60     6911.47     91.95 o 
   0   4   7     1063.57      998.11     24.65 o 
   1   4   7       28.10       36.77      6.88 o 
   2   4   7     3712.45     3897.91     65.28 o 
   3   4   7     1984.84     1920.46     49.46 o 
   4   4   7      678.29      642.24     26.61 o 
   5   4   7      653.13      715.17     32.04 o 
   6   4   7      464.53      459.48     38.92 o 
   7   4   7     3145.47     3099.10    102.51 o 
   8   4   7      878.89      796.22     48.38 o 
   9   4   7      511.24      592.98     37.64 o 
  -9   5   7     1087.89     1109.97     56.19 o 
  -8   5   7     1857.06     1777.23     63.75 o 
  -7   5   7      348.03      326.16     33.90 o 
  -6   5   7       61.79       57.22     19.62 o 
  -5   5   7      758.99      676.79     34.63 o 
  -4   5   7    10834.34    10866.29    163.82 o 
  -3   5   7     6642.22     6636.74    111.88 o 
  -2   5   7      187.45      169.27     11.87 o 
  -1   5   7       52.72       49.23      8.67 o 
   0   5   7     2042.94     1970.49     35.66 o 
   1   5   7     4194.63     4486.70     70.93 o 
   2   5   7     4612.80     4710.04     93.16 o 
   3   5   7        4.89        5.17      7.34 o 
   4   5   7      404.57      412.91     24.81 o 
   5   5   7     2327.99     2323.86     57.14 o 
   6   5   7      826.83      865.69     57.15 o 
   7   5   7      690.45      800.63     54.00 o 
   8   5   7       62.79       45.00     17.26 o 
   9   5   7       75.83      122.23     19.45 o 
  -9   6   7      748.75      730.76     36.16 o 
  -8   6   7      121.54      146.15     21.63 o 
  -7   6   7      647.10      615.55     38.98 o 
  -6   6   7     1545.24     1425.37     54.94 o 
  -5   6   7     2239.72     2075.10     62.32 o 
  -4   6   7     1813.44     1653.48     51.39 o 
  -3   6   7      742.68      727.52     33.74 o 
  -2   6   7      758.31      757.32     32.87 o 
  -1   6   7     3169.28     3128.14     56.56 o 
   0   6   7     2481.99     2536.45     43.89 o 
   1   6   7      197.25      216.95     15.67 o 
   2   6   7     2640.53     2640.33     54.86 o 
   3   6   7     4082.47     3958.24     80.40 o 
   4   6   7      647.17      587.86     30.03 o 
   5   6   7      236.46      237.14     27.84 o 
   6   6   7       25.34       51.87     24.87 o 
   7   6   7     2677.36     2575.47     96.35 o 
   8   6   7     1487.85     1479.80     68.05 o 
   9   6   7      131.48      136.16     21.43 o 
  -9   7   7      939.71      905.24     36.73 o 
  -8   7   7      820.36      789.02     40.46 o 
  -7   7   7        5.69       12.14     14.36 o 
  -6   7   7       18.35       20.28     15.20 o 
  -5   7   7      348.85      296.56     31.21 o 
  -4   7   7     1229.55     1222.34     46.26 o 
  -3   7   7      809.31      692.21     31.85 o 
  -2   7   7       67.30       59.98     13.21 o 
  -1   7   7       35.58       46.51      8.72 o 
   0   7   7     1880.54     1818.80     37.63 o 
   1   7   7     1806.02     1975.22     40.77 o 
   2   7   7     1227.66     1174.14     31.86 o 
   3   7   7      257.45      236.38     20.99 o 
   4   7   7       92.07      102.51     16.56 o 
   5   7   7       91.81      168.38     35.62 o 
   6   7   7     1856.56     1852.61     64.75 o 
   7   7   7      880.41      918.50     73.12 o 
   8   7   7       17.47       51.20     23.07 o 
   9   7   7        3.02      -24.33     36.32 o 
  -9   8   7       16.32       52.59     15.54 o 
  -8   8   7       28.56       34.56     29.17 o 
  -7   8   7        4.10       15.22     19.09 o 
  -6   8   7        1.43       13.14     13.45 o 
  -5   8   7     1712.49     1587.88     56.69 o 
  -4   8   7       99.37      109.44     20.18 o 
  -3   8   7      123.59      106.24     17.22 o 
  -2   8   7       51.51       48.72     13.21 o 
  -1   8   7       18.70       14.88      7.51 o 
   0   8   7      753.25      739.46     24.57 o 
   1   8   7       63.97       59.91     10.68 o 
   2   8   7      172.65      191.93     17.02 o 
   3   8   7     1658.71     1683.41     48.13 o 
   4   8   7      553.75      614.66     43.95 o 
   5   8   7        6.53       -5.09     16.75 o 
   6   8   7       13.91       26.29     20.82 o 
   7   8   7       47.76       42.52     19.37 o 
   8   8   7      325.82      457.05     73.73 o 
  -8   9   7       41.16       34.95     17.29 o 
  -7   9   7       72.34       69.87     16.25 o 
  -6   9   7        2.74       10.66     15.65 o 
  -5   9   7      181.91      154.36     23.01 o 
  -4   9   7      309.18      380.14     34.78 o 
  -3   9   7      301.82      317.62     31.24 o 
  -2   9   7        2.78        5.96     11.31 o 
  -1   9   7        9.98        0.55     10.44 o 
   0   9   7      175.57      232.09     21.13 o 
   1   9   7      349.28      364.53     22.47 o 
   2   9   7      216.55      234.55     20.12 o 
   3   9   7      585.30      598.12     40.49 o 
   4   9   7       60.79       84.75     21.94 o 
   5   9   7      610.12      647.70     49.70 o 
   6   9   7      812.98      913.48     56.86 o 
   7   9   7      218.38      240.46     51.37 o 
   8   9   7       62.70       73.31     23.15 o 
  -8  10   7      102.76      105.82     35.06 o 
  -7  10   7      127.37      139.36     28.23 o 
  -6  10   7     1099.92     1009.42     43.26 o 
  -5  10   7        3.64        7.62     11.71 o 
  -4  10   7      122.01      153.93     23.63 o 
  -3  10   7      198.55      183.42     25.05 o 
  -2  10   7       69.74       73.50     17.83 o 
  -1  10   7      923.26      895.31     54.62 o 
   0  10   7      399.77      315.28     31.09 o 
   1  10   7      121.61      128.93     14.95 o 
   2  10   7       57.13       73.08     13.74 o 
   3  10   7       39.93       30.42     25.51 o 
   4  10   7       28.70       27.87     20.35 o 
   5  10   7      143.03      132.47     26.44 o 
   6  10   7       53.84       34.52     26.80 o 
   7  10   7       10.77        6.09     27.91 o 
   8  10   7        7.61      -42.85     21.43 o 
  -8  11   7      359.02      357.57     49.34 o 
  -7  11   7       58.21       52.46     14.20 o 
  -6  11   7       47.43       44.61     11.85 o 
  -5  11   7       43.96       46.78     13.01 o 
  -4  11   7       96.44      120.17     20.57 o 
  -3  11   7      179.88      215.52     26.57 o 
  -2  11   7      163.03      180.63     26.34 o 
  -1  11   7       10.56       16.69     14.90 o 
   0  11   7      520.82      531.56     45.54 o 
   1  11   7      119.75      147.74     19.43 o 
   2  11   7       10.33       -0.45     15.12 o 
   3  11   7       31.77       43.07     21.13 o 
   4  11   7      114.17      142.73     27.78 o 
   5  11   7     1382.35     1377.43     59.94 o 
   6  11   7       18.76       23.17     25.22 o 
   7  11   7      109.03      151.44     36.42 o 
  -7  12   7       23.02       26.30     12.76 o 
  -6  12   7      707.58      637.18     28.69 o 
  -5  12   7      204.37      182.66     39.75 o 
  -4  12   7      125.79      137.29     27.55 o 
  -3  12   7       51.98       62.61     16.28 o 
  -2  12   7      298.53      307.10     31.98 o 
  -1  12   7      952.12      998.72     47.45 o 
   0  12   7      513.80      432.24     38.19 o 
   1  12   7        1.85       -4.46     15.76 o 
   2  12   7       69.75      100.60     28.35 o 
   3  12   7     1162.95     1308.06     92.29 o 
   4  12   7     1253.62     1253.25     57.78 o 
   5  12   7      126.00      119.59     33.09 o 
   6  12   7       24.05       36.93     24.20 o 
   7  12   7        2.65      -20.34     29.82 o 
  -6  13   7        7.25       57.21     22.61 o 
  -5  13   7      145.66      112.26     15.67 o 
  -4  13   7        4.66        7.94     11.23 o 
  -3  13   7      122.71      163.60     20.93 o 
  -2  13   7      571.05      559.71     34.52 o 
  -1  13   7       20.49       37.61     15.13 o 
   0  13   7      851.07      855.03     52.64 o 
   1  13   7      814.69      827.76     54.54 o 
   2  13   7      838.44      795.67     53.78 o 
   3  13   7      867.69      871.74     62.37 o 
   4  13   7       79.10       94.52     30.28 o 
   5  13   7      739.60      729.91     64.50 o 
   6  13   7      388.95      399.78     45.20 o 
  -6  14   7      261.85      244.94     22.26 o 
  -5  14   7       28.43       18.95     12.78 o 
  -4  14   7       11.63       25.50     12.83 o 
  -3  14   7        0.73       10.40     15.34 o 
  -2  14   7     1313.00     1329.01     53.15 o 
  -1  14   7      660.48      641.46     36.31 o 
   0  14   7        3.72       24.00     18.08 o 
   1  14   7      102.18      141.10     25.60 o 
   2  14   7      152.47      205.25     42.30 o 
   3  14   7      657.81      502.57    122.53 o 
   4  14   7     1069.81      516.13     90.00 o 
   5  14   7       88.56       78.49     26.48 o 
  -5  15   7      286.63      259.23     35.06 o 
  -4  15   7       58.64       67.57     22.07 o 
  -3  15   7      659.96      691.01     33.34 o 
  -2  15   7      298.87      359.29     27.50 o 
  -1  15   7       22.30       38.59     20.60 o 
   0  15   7      120.76      129.34     25.51 o 
   1  15   7      867.82     1003.74     86.20 o 
   2  15   7      822.10      889.13    127.95 o 
   3  15   7       31.44        1.08     36.87 o 
   4  15   7      182.13      153.71     75.36 o 
  -3  16   7      165.70      205.82     15.96 o 
  -2  16   7     1603.67     1620.64     67.89 o 
  -1  16   7      282.49      318.16     29.20 o 
   0  16   7       34.11       27.04     19.20 o 
   1  16   7       13.60       41.20     36.87 o 
   2  16   7      239.81      304.69     63.97 o 
   3  16   7      108.65      271.08     48.79 o 
  -1  17   7       20.21       22.82     31.19 o 
   0  17   7       56.09       42.06     21.26 o 
  -9   0   8      462.02      470.59     50.96 o 
  -8   0   8      315.22      327.46     60.72 o 
  -7   0   8      632.64      627.10     50.24 o 
  -6   0   8      666.58      622.40     38.53 o 
  -5   0   8     6090.20     6561.65    126.98 o 
  -4   0   8     3579.61     3859.19     84.84 o 
  -3   0   8      261.68      230.46     21.65 o 
  -2   0   8     6724.67     6779.44    115.49 o 
  -1   0   8    26362.02    27643.83    369.70 o 
   0   0   8      198.29      123.92     11.06 o 
   1   0   8      588.87      484.66     34.70 o 
   2   0   8      215.75      308.71     33.96 o 
   3   0   8      400.61      292.66     35.65 o 
   4   0   8     4777.33     4588.06    127.93 o 
   5   0   8        6.48        6.67     13.79 o 
   6   0   8      163.38      183.01     39.03 o 
   7   0   8       20.92       71.06     28.56 o 
   8   0   8     2444.58     2497.79    114.23 o 
   9   0   8     1280.48     1329.36    121.44 o 
 -10   1   8        1.39        1.37     21.76 o 
  -9   1   8       94.70      185.42     39.03 o 
  -8   1   8     1130.74     1214.26     70.15 o 
  -7   1   8     3464.88     3377.73     83.50 o 
  -6   1   8      144.60      146.67     18.02 o 
  -5   1   8      630.38      633.30     24.16 o 
  -4   1   8     4502.54     4746.81     68.74 o 
  -3   1   8    13227.09    14156.07    149.58 o 
  -2   1   8     6616.33     6636.05     80.17 o 
  -1   1   8      426.12      428.25     14.99 o 
   0   1   8      785.49      618.44     16.76 o 
   1   1   8     4509.10     4376.27    105.80 o 
   2   1   8     1056.52     1544.32     43.82 o 
   3   1   8      154.25      104.07     16.92 o 
   4   1   8      241.09      245.10     24.99 o 
   5   1   8      549.50      555.96     33.29 o 
   6   1   8      690.51      617.29     42.46 o 
   7   1   8       93.42       91.97     22.38 o 
   8   1   8       54.63       92.38     19.90 o 
   9   1   8      394.66      490.29     42.89 o 
 -10   2   8       95.70      179.50     25.27 o 
  -9   2   8       61.77       57.21     22.85 o 
  -8   2   8       92.78       71.05     28.39 o 
  -7   2   8      365.22      379.98     34.06 o 
  -6   2   8     1534.92     1492.93     55.67 o 
  -5   2   8     1658.92     1685.64     44.29 o 
  -4   2   8      160.40      142.97     14.49 o 
  -3   2   8        1.40        0.71      4.96 o 
  -2   2   8     2093.70     2012.62     35.13 o 
  -1   2   8     4599.76     4593.15     59.96 o 
   0   2   8     6863.69     6979.64     81.26 o 
   1   2   8      293.14      261.52     15.00 o 
   2   2   8       14.28       14.78      9.01 o 
   3   2   8     2205.25     2002.46     63.38 o 
   4   2   8     4031.99     4035.50     84.19 o 
   5   2   8     1836.09     1769.74     55.53 o 
   6   2   8        1.70       11.33     14.09 o 
   7   2   8       21.52       26.48     17.87 o 
   8   2   8     1243.74     1239.90     64.59 o 
   9   2   8     1144.03     1224.11     61.19 o 
 -10   3   8       13.58      -27.11     21.47 o 
  -9   3   8       10.39       61.23     21.48 o 
  -8   3   8      439.83      529.01     41.61 o 
  -7   3   8      999.06      952.88     45.35 o 
  -6   3   8      904.12      914.74     47.66 o 
  -5   3   8       30.37       42.41     14.34 o 
  -4   3   8      665.81      781.29     28.08 o 
  -3   3   8     2693.46     2768.65     52.83 o 
  -2   3   8     1156.04     1080.15     29.55 o 
  -1   3   8       79.25       59.22      7.24 o 
   0   3   8     1780.63     1926.82     33.87 o 
   1   3   8     3069.57     3251.30     55.63 o 
   2   3   8      303.08      247.70     16.98 o 
   3   3   8     1141.87     1115.40     39.51 o 
   4   3   8       67.38       78.36     23.56 o 
   5   3   8     4311.66     4454.11     97.38 o 
   6   3   8     3720.37     3356.20     88.74 o 
   7   3   8       22.56       15.38     17.53 o 
   8   3   8      118.56      165.40     28.62 o 
   9   3   8      275.76      303.17     47.18 o 
 -10   4   8        1.29       35.43     53.13 o 
  -9   4   8      170.79      206.50     28.96 o 
  -8   4   8        8.03        5.42     18.15 o 
  -7   4   8       46.99       54.84     18.92 o 
  -6   4   8      709.40      646.69     40.70 o 
  -5   4   8     2215.98     2284.73     63.39 o 
  -4   4   8     1518.64     1651.88     50.53 o 
  -3   4   8      117.17      116.49     12.35 o 
  -2   4   8        5.30        6.62      5.51 o 
  -1   4   8     2990.07     3370.10     57.23 o 
   0   4   8     1518.05     1651.64     35.35 o 
   1   4   8      193.56      220.62     19.46 o 
   2   4   8      130.48      126.77     14.06 o 
   3   4   8     1446.98     1537.09     39.64 o 
   4   4   8     1849.80     1901.55     47.23 o 
   5   4   8     3509.96     3356.38     82.91 o 
   6   4   8      175.61      220.10     28.17 o 
   7   4   8       45.79       32.25     19.10 o 
   8   4   8       83.65      130.14     30.42 o 
   9   4   8      447.61      535.51     31.66 o 
  -9   5   8       38.19       97.64     22.24 o 
  -8   5   8       51.11       93.36     19.42 o 
  -7   5   8      102.84       67.09     18.78 o 
  -6   5   8        5.53       14.56     16.52 o 
  -5   5   8      330.13      343.96     31.01 o 
  -4   5   8     1953.52     1792.86     56.19 o 
  -3   5   8       40.25       49.28     12.41 o 
  -2   5   8       10.85        8.59      6.21 o 
  -1   5   8      119.70      141.54     14.04 o 
   0   5   8      124.87      147.12     14.05 o 
   1   5   8      387.28      507.02     21.76 o 
   2   5   8     2738.10     3030.86     58.79 o 
   3   5   8      117.46      142.21     15.76 o 
   4   5   8       17.79       17.98     10.49 o 
   5   5   8     1075.95     1046.12     38.79 o 
   6   5   8      955.93      915.62     55.03 o 
   7   5   8      169.26      226.56     58.51 o 
   8   5   8       36.24       26.27     18.25 o 
   9   5   8       10.57       17.44     17.82 o 
  -9   6   8      402.67      398.94     29.70 o 
  -8   6   8       25.51       37.09     17.53 o 
  -7   6   8        7.06       15.76     15.32 o 
  -6   6   8      283.36      274.29     31.16 o 
  -5   6   8     8046.11     7523.59    135.31 o 
  -4   6   8      263.63      267.69     26.57 o 
  -3   6   8        0.32       12.94      8.99 o 
  -2   6   8       29.14       15.74      6.00 o 
  -1   6   8     4492.84     4596.38     74.59 o 
   0   6   8     5837.43     6139.54     90.73 o 
   1   6   8       17.25       26.15      7.34 o 
   2   6   8       29.53       42.21     10.35 o 
   3   6   8     1752.23     1739.91     45.86 o 
   4   6   8       38.33       31.79     11.80 o 
   5   6   8        8.05       10.65     12.32 o 
   6   6   8        3.78        1.41     20.37 o 
   7   6   8        2.26      -10.42     17.89 o 
   8   6   8      193.28      323.37     45.30 o 
   9   6   8        8.38       10.97     20.31 o 
  -9   7   8      241.49      309.99     36.58 o 
  -8   7   8     1042.89     1017.18     45.20 o 
  -7   7   8        4.14       13.32     14.31 o 
  -6   7   8      717.66      654.22     37.89 o 
  -5   7   8      113.21       91.77     19.75 o 
  -4   7   8        3.45        3.83     13.30 o 
  -3   7   8     1586.70     1510.04     49.55 o 
  -2   7   8      270.37      235.60     22.64 o 
  -1   7   8      281.09      233.70     17.48 o 
   0   7   8     1624.74     1586.88     35.63 o 
   1   7   8     1242.01     1229.89     32.16 o 
   2   7   8      136.42      105.67     14.82 o 
   3   7   8     1641.78     1711.61     47.44 o 
   4   7   8       66.31       66.10     15.36 o 
   5   7   8      795.18      823.20     44.80 o 
   6   7   8     5343.81     5194.35    208.68 o 
   7   7   8      188.18      191.51     33.29 o 
   8   7   8       54.62      108.82     35.62 o 
   9   7   8       88.09      126.86     31.44 o 
  -9   8   8      300.48      278.09     30.99 o 
  -8   8   8        3.84        9.52     19.72 o 
  -7   8   8       39.74       27.65     15.20 o 
  -6   8   8      309.94      313.84     30.04 o 
  -5   8   8     2248.41     2099.72     66.03 o 
  -4   8   8        3.12        3.31     13.32 o 
  -3   8   8        8.88       12.79     11.43 o 
  -2   8   8      232.45      235.04     24.49 o 
  -1   8   8      933.80      849.13     30.45 o 
   0   8   8     2608.51     2630.38     57.17 o 
   1   8   8      393.36      351.62     21.60 o 
   2   8   8      278.61      311.63     24.46 o 
   3   8   8     7196.47     7372.70    117.69 o 
   4   8   8      937.81     1090.33     49.16 o 
   5   8   8     1377.86     1225.36     54.70 o 
   6   8   8       68.34      154.31     33.36 o 
   7   8   8      337.96      360.99     57.01 o 
   8   8   8      833.86      802.39     75.90 o 
  -8   9   8      714.49      715.92     33.30 o 
  -7   9   8      298.38      245.62     30.36 o 
  -6   9   8       17.37       28.78     14.87 o 
  -5   9   8       24.00       32.12     19.25 o 
  -4   9   8       49.05       53.85     16.79 o 
  -3   9   8     1453.74     1351.54     51.71 o 
  -2   9   8     1345.88     1224.71     47.19 o 
  -1   9   8       14.05       16.94     10.82 o 
   0   9   8      113.93      137.31     17.51 o 
   1   9   8     2879.75     3079.25     58.86 o 
   2   9   8     7150.13     7603.44    153.62 o 
   3   9   8     2574.67     2556.25     73.35 o 
   4   9   8        0.23       -1.31     16.88 o 
   5   9   8     1090.14     1112.39     54.24 o 
   6   9   8     4903.96     4832.76    116.02 o 
   7   9   8     2091.40     2233.03    122.32 o 
   8   9   8      115.84      111.66     23.87 o 
  -8  10   8        4.12       26.38     26.14 o 
  -7  10   8       66.79       71.34     14.18 o 
  -6  10   8       68.71       82.91     15.81 o 
  -5  10   8       10.36       31.44     11.58 o 
  -4  10   8      136.49       97.24     18.29 o 
  -3  10   8       51.12       39.37     18.94 o 
  -2  10   8     1084.88     1030.38     45.79 o 
  -1  10   8     1342.07     1256.50     49.05 o 
   0  10   8       22.57       28.29     13.23 o 
   1  10   8      446.22      442.92     31.05 o 
   2  10   8      699.21      725.27     34.61 o 
   3  10   8     2410.77     2607.06     76.61 o 
   4  10   8     1567.17     1615.80     63.12 o 
   5  10   8      387.10      372.00     39.34 o 
   6  10   8       45.49       42.55     21.88 o 
   7  10   8      907.41      993.95    166.98 o 
  -7  11   8      685.39      553.72     25.07 o 
  -6  11   8        2.11       24.25     11.17 o 
  -5  11   8        6.50       10.70     13.15 o 
  -4  11   8      784.37      721.14     39.25 o 
  -3  11   8       48.84       31.60     14.24 o 
  -2  11   8     1135.80      979.86     46.15 o 
  -1  11   8       13.57       16.31     13.18 o 
   0  11   8        8.77        8.64     14.02 o 
   1  11   8      431.27      471.65     29.38 o 
   2  11   8     3068.97     3156.17     82.92 o 
   3  11   8      245.05      208.27     36.33 o 
   4  11   8       16.60       23.93     22.85 o 
   5  11   8       68.16       89.12     25.71 o 
   6  11   8      179.99      188.24     36.72 o 
   7  11   8     1071.33     1064.62     98.13 o 
  -7  12   8       21.92        8.73     12.45 o 
  -6  12   8      617.95      533.73     26.61 o 
  -5  12   8      105.46      142.30     22.30 o 
  -4  12   8      275.36      257.78     25.70 o 
  -3  12   8       17.10       31.46     14.28 o 
  -2  12   8      733.39      667.80     40.02 o 
  -1  12   8     2814.03     2748.80     79.66 o 
   0  12   8      174.77      192.37     26.35 o 
   1  12   8        0.49        8.00     15.47 o 
   2  12   8      155.13      161.36     34.38 o 
   3  12   8       84.93       97.69     24.67 o 
   4  12   8      586.08      671.94     51.82 o 
   5  12   8       61.53      105.70     42.80 o 
   6  12   8       20.99       16.17     23.75 o 
  -6  13   8      328.53      276.35     24.41 o 
  -5  13   8        4.34        1.49     19.25 o 
  -4  13   8      367.52      388.59     29.74 o 
  -3  13   8       92.87       84.32     17.22 o 
  -2  13   8      109.43      104.60     17.05 o 
  -1  13   8       93.15      106.26     22.36 o 
   0  13   8       97.54       93.05     19.30 o 
   1  13   8      324.78      341.54     54.76 o 
   2  13   8       30.52       56.93     32.52 o 
   3  13   8       31.07       26.18     27.57 o 
   4  13   8        4.58        6.61     23.11 o 
   5  13   8       40.91       68.45     26.86 o 
   6  13   8       56.66       46.73     23.72 o 
  -5  14   8      344.42      312.88     28.31 o 
  -4  14   8      191.64      170.16     18.69 o 
  -3  14   8       22.31        5.62     12.41 o 
  -2  14   8       63.24       82.51     25.70 o 
  -1  14   8      523.92      539.52     39.41 o 
   0  14   8      553.73      547.69     45.57 o 
   1  14   8      134.83      145.55     39.35 o 
   2  14   8       27.58       53.69     30.28 o 
   3  14   8       18.94       36.88     23.60 o 
   4  14   8       27.27       66.24     30.36 o 
   5  14   8        0.82       -9.82     23.24 o 
  -4  15   8       18.49       13.69     17.53 o 
  -3  15   8       46.64       48.75     15.17 o 
  -2  15   8        1.89        9.32     13.05 o 
  -1  15   8       43.55       79.22     19.01 o 
   0  15   8        3.50       -7.26     16.74 o 
   1  15   8      597.74      652.16     73.41 o 
   2  15   8      150.08      227.45     43.37 o 
   3  15   8        5.74      -10.84     34.70 o 
   4  15   8       48.76       37.23     43.37 o 
  -3  16   8        0.42       46.65     24.11 o 
  -2  16   8       27.88       66.36     30.11 o 
  -1  16   8       52.29       63.93     16.93 o 
   0  16   8      158.36      215.39     37.48 o 
   1  16   8       16.64       15.51     25.78 o 
   2  16   8       62.90      147.47     42.29 o 
   3  16   8        2.14      -19.52     31.44 o 
 -10   1   9       10.74       27.59     20.66 o 
  -9   1   9      200.52      224.29     25.93 o 
  -8   1   9      108.71      187.97     31.41 o 
  -7   1   9      896.47     1005.25     52.68 o 
  -6   1   9     1087.92     1068.68     38.19 o 
  -5   1   9       22.41       19.33     10.64 o 
  -4   1   9     2100.37     2166.24     42.81 o 
  -3   1   9     1637.90     1793.13     36.36 o 
  -2   1   9     1132.93     1249.03     28.46 o 
  -1   1   9      478.23      422.82     15.97 o 
   0   1   9       39.12       35.38      6.00 o 
   1   1   9      240.30      296.19     23.32 o 
   2   1   9       63.54      128.74     18.10 o 
   3   1   9     1580.99     1742.70     51.01 o 
   4   1   9        3.74        2.52      8.71 o 
   5   1   9      120.63      123.86     21.34 o 
   6   1   9        5.24       -7.65     13.46 o 
   7   1   9       79.68       52.34     18.80 o 
   8   1   9       20.94      -16.03     14.43 o 
   9   1   9        2.20       29.09     19.71 o 
 -10   2   9      466.30      466.77     50.96 o 
  -9   2   9      711.12      902.13     72.65 o 
  -8   2   9       37.77       47.46     23.44 o 
  -7   2   9      276.21      297.11     30.07 o 
  -6   2   9     3046.61     2898.60     77.16 o 
  -5   2   9     5745.87     5888.47     95.67 o 
  -4   2   9     5887.44     5823.79     90.94 o 
  -3   2   9      167.65      163.48     12.35 o 
  -2   2   9     1343.76     1412.41     29.87 o 
  -1   2   9     5339.35     5160.68     67.38 o 
   0   2   9     3828.15     3803.66     53.86 o 
   1   2   9        9.80       13.49      5.23 o 
   2   2   9        0.49        3.09      9.02 o 
   3   2   9     1601.64     1976.57     54.58 o 
   4   2   9      196.88      233.32     24.36 o 
   5   2   9       52.83       65.54     16.71 o 
   6   2   9      108.29       74.92     20.04 o 
   7   2   9        1.18      -23.90     13.53 o 
   8   2   9       17.47       64.33     34.42 o 
   9   2   9      202.12      200.50     30.90 o 
 -10   3   9       92.00      115.98     50.96 o 
  -9   3   9      347.19      375.82     38.04 o 
  -8   3   9      265.72      306.41     37.34 o 
  -7   3   9     2564.83     2533.21     73.76 o 
  -6   3   9     2172.19     2111.87     73.31 o 
  -5   3   9      112.17      130.56     21.03 o 
  -4   3   9     5674.08     5624.26     89.30 o 
  -3   3   9     2999.72     3108.78     58.35 o 
  -2   3   9     6122.49     6308.04     90.51 o 
  -1   3   9     1483.47     1219.90     27.19 o 
   0   3   9       54.41       50.02      7.42 o 
   1   3   9      694.43      701.09     24.58 o 
   2   3   9     2200.86     2061.97     44.56 o 
   3   3   9      947.95     1113.52     40.50 o 
   4   3   9       84.41       96.38     14.44 o 
   5   3   9        1.94       -0.02     13.03 o 
   6   3   9      444.35      513.65     40.26 o 
   7   3   9      199.21      206.01     27.20 o 
   8   3   9      167.26      180.27     30.48 o 
   9   3   9        0.62      -22.96     18.90 o 
  -9   4   9      993.29     1031.34     53.98 o 
  -8   4   9      115.59      134.69     20.75 o 
  -7   4   9        2.47       -1.90     15.06 o 
  -6   4   9     1001.38      908.74     63.54 o 
  -5   4   9     4467.39     4300.58     92.18 o 
  -4   4   9     6584.02     6256.49    125.20 o 
  -3   4   9      285.74      258.59     17.36 o 
  -2   4   9     1366.59     1308.32     34.56 o 
  -1   4   9     3400.77     3326.65     50.53 o 
   0   4   9     1725.89     1810.59     35.10 o 
   1   4   9     3166.98     3210.39     58.34 o 
   2   4   9       40.62       63.08     11.01 o 
   3   4   9       49.98       50.24     10.31 o 
   4   4   9     2564.11     2542.54     56.96 o 
   5   4   9       49.67       45.63     16.43 o 
   6   4   9      297.97      318.61     32.68 o 
   7   4   9      285.23      306.91     38.89 o 
   8   4   9      370.29      357.88     62.34 o 
   9   4   9      388.48      391.42     31.84 o 
  -9   5   9        0.60      -19.68     21.91 o 
  -8   5   9       71.76       98.98     18.56 o 
  -7   5   9      355.47      357.99     34.62 o 
  -6   5   9       20.16        7.91     22.54 o 
  -5   5   9       13.35       26.85     14.44 o 
  -4   5   9      483.34      445.05     33.40 o 
  -3   5   9      271.61      212.12     14.66 o 
  -2   5   9     3271.13     3243.95     59.67 o 
  -1   5   9      261.83      229.80     16.57 o 
   0   5   9       96.93       86.06     10.27 o 
   1   5   9     5530.23     5911.92     89.56 o 
   2   5   9    11450.37    11836.36    152.19 o 
   3   5   9     2541.25     2470.18     55.34 o 
   4   5   9      174.39      216.02     21.80 o 
   5   5   9        4.39        7.04     15.31 o 
   6   5   9     2500.05     2646.99     93.92 o 
   7   5   9     3581.67     3389.20    113.13 o 
   8   5   9      266.03      226.76     33.48 o 
   9   5   9       12.92       24.79     37.35 o 
  -9   6   9      423.16      462.19     27.74 o 
  -8   6   9      273.45      246.05     26.58 o 
  -7   6   9       21.41       45.99     30.56 o 
  -6   6   9        3.86       12.26     14.65 o 
  -5   6   9      561.13      541.46     41.50 o 
  -4   6   9      907.26      889.22     39.47 o 
  -3   6   9       42.08       28.31     10.78 o 
  -2   6   9      165.06      108.80     12.07 o 
  -1   6   9      575.52      515.31     23.27 o 
   0   6   9     3012.32     2899.33     49.43 o 
   1   6   9     4177.43     4119.06     72.26 o 
   2   6   9       11.76       21.62      9.02 o 
   3   6   9     2569.04     2539.38     58.44 o 
   4   6   9     4252.51     4344.72     83.79 o 
   5   6   9      790.76      721.15     42.72 o 
   6   6   9     1196.89     1159.45     71.64 o 
   7   6   9      265.42      255.28     33.99 o 
   8   6   9      644.75      750.98     52.85 o 
   9   6   9      219.01      244.66     27.59 o 
  -9   7   9        5.40        9.13     14.40 o 
  -8   7   9       97.11       60.09     15.49 o 
  -7   7   9       74.79       90.01     18.26 o 
  -6   7   9        7.44        1.78     12.85 o 
  -5   7   9      530.83      451.90     37.57 o 
  -4   7   9      121.33      100.07     19.26 o 
  -3   7   9       66.24       60.39     15.32 o 
  -2   7   9       15.01       16.48      9.75 o 
  -1   7   9       44.00       31.41      8.15 o 
   0   7   9      287.50      268.14     16.82 o 
   1   7   9     2210.26     2357.93     46.85 o 
   2   7   9     4230.22     4358.79     80.06 o 
   3   7   9     3748.30     3664.92     74.66 o 
   4   7   9       47.37       57.14     14.76 o 
   5   7   9     1242.54     1240.43     52.49 o 
   6   7   9     3729.21     3783.61    120.49 o 
   7   7   9     2208.53     2119.50     87.42 o 
   8   7   9      153.63      150.22     38.20 o 
  -8   8   9        4.15       39.97     14.44 o 
  -7   8   9      121.03      109.54     19.41 o 
  -6   8   9       46.24       54.89     14.47 o 
  -5   8   9      120.03      126.68     20.81 o 
  -4   8   9        5.21        5.46     16.28 o 
  -3   8   9       16.94        8.37     11.65 o 
  -2   8   9      127.26      153.14     20.42 o 
  -1   8   9       87.19       98.70     13.66 o 
   0   8   9     1912.28     1915.00     48.96 o 
   1   8   9      203.02      201.01     17.36 o 
   2   8   9       52.39       45.48     12.54 o 
   3   8   9      826.39      813.05     36.41 o 
   4   8   9       24.67       11.76     16.58 o 
   5   8   9     1747.30     1885.85     66.71 o 
   6   8   9      125.23      139.14     33.11 o 
   7   8   9        8.11       27.24     21.18 o 
   8   8   9      151.79      211.00     23.46 o 
  -8   9   9      131.67       93.54     32.40 o 
  -7   9   9       64.96       55.99     13.93 o 
  -6   9   9      408.56      372.02     28.85 o 
  -5   9   9       95.43       98.64     16.68 o 
  -4   9   9       36.74       23.31     14.05 o 
  -3   9   9      391.15      411.62     36.78 o 
  -2   9   9      446.35      487.11     38.04 o 
  -1   9   9       34.39       47.42     13.81 o 
   0   9   9       18.16       23.27     10.04 o 
   1   9   9      174.28      187.16     17.61 o 
   2   9   9       13.98       42.47     13.89 o 
   3   9   9       34.05       32.41     15.00 o 
   4   9   9        5.38        2.62     18.02 o 
   5   9   9      497.15      479.42     42.90 o 
   6   9   9      610.80      661.63     62.95 o 
   7   9   9        4.89       22.90     33.19 o 
   8   9   9        0.08       31.16     21.76 o 
  -8  10   9       24.33      -15.58     26.18 o 
  -7  10   9       12.03       22.68     12.59 o 
  -6  10   9       42.91       32.07     15.16 o 
  -5  10   9      287.16      289.70     27.34 o 
  -4  10   9        0.18        5.07     11.19 o 
  -3  10   9        1.64      -12.81     11.46 o 
  -2  10   9       55.90       53.92     17.93 o 
  -1  10   9      199.09      159.54     24.01 o 
   0  10   9       80.54       80.84     18.08 o 
   1  10   9       83.21       85.73     21.96 o 
   2  10   9        7.44        4.57     11.23 o 
   3  10   9      156.58      196.92     28.43 o 
   4  10   9     3271.29     3323.17     91.82 o 
   5  10   9       86.23       88.02     24.45 o 
   6  10   9       53.94        3.16     22.49 o 
   7  10   9        0.31       71.28     29.01 o 
  -7  11   9      112.79      119.85     15.66 o 
  -6  11   9        1.75       -5.90     10.70 o 
  -5  11   9       82.05       59.27     12.28 o 
  -4  11   9       25.21       19.59     12.21 o 
  -3  11   9       19.52       13.86     13.09 o 
  -2  11   9      257.15      282.33     31.34 o 
  -1  11   9       47.29       31.73     16.67 o 
   0  11   9      180.59      167.20     24.41 o 
   1  11   9       11.93        4.78     14.10 o 
   2  11   9      349.82      464.76     51.12 o 
   3  11   9      829.59      889.42     48.36 o 
   4  11   9       85.42      119.64     32.76 o 
   5  11   9      687.01      697.92     50.55 o 
   6  11   9      496.77      477.78     66.49 o 
   7  11   9      203.03      193.73     39.58 o 
  -7  12   9       33.71       66.64     12.73 o 
  -6  12   9       48.29       22.07     12.99 o 
  -5  12   9       14.39       32.94     11.73 o 
  -4  12   9       19.73       19.69     18.15 o 
  -3  12   9       13.45       12.18     13.83 o 
  -2  12   9       10.07        3.21     13.43 o 
  -1  12   9      450.95      453.74     39.58 o 
   0  12   9     1340.04     1361.35     54.69 o 
   1  12   9        2.40        9.66     30.90 o 
   2  12   9       96.99       59.18     26.36 o 
   3  12   9      611.47      656.89     77.74 o 
   4  12   9     3189.72     3231.26    148.99 o 
   5  12   9     1098.10     1213.14     60.72 o 
   6  12   9       11.32      105.45     31.96 o 
  -6  13   9      435.92      377.11     22.95 o 
  -5  13   9       11.85       33.09     12.93 o 
  -4  13   9      337.95      300.50     27.21 o 
  -3  13   9     1059.28     1042.85     45.66 o 
  -2  13   9      428.85      494.12     36.17 o 
  -1  13   9      392.70      424.13     38.39 o 
   0  13   9      113.78       98.21     19.02 o 
   1  13   9      671.33      637.48     72.64 o 
   2  13   9      730.16      804.85    107.35 o 
   3  13   9      605.47      701.08     61.89 o 
   4  13   9      116.34      149.42     34.22 o 
   5  13   9      611.01      613.58     71.34 o 
   6  13   9      551.09      345.89     70.48 o 
  -5  14   9      237.02      224.40     46.33 o 
  -4  14   9      391.25      392.69     41.79 o 
  -3  14   9       84.20       92.79     15.06 o 
  -2  14   9       60.15       87.05     16.38 o 
  -1  14   9      242.33      258.78     32.12 o 
   0  14   9      571.16      583.52     70.00 o 
   1  14   9      191.54      202.00     46.47 o 
   2  14   9        0.65       28.15     28.68 o 
   3  14   9      189.42      197.18     43.96 o 
   4  14   9      579.73      426.06    143.67 o 
   5  14   9     1169.22     1364.06    107.35 o 
  -4  15   9      205.45      249.63     16.45 o 
  -3  15   9     1720.54     1626.31     54.87 o 
  -2  15   9      767.98      798.66     36.57 o 
  -1  15   9      103.80      100.12     22.57 o 
   0  15   9        0.51       37.19     31.44 o 
   1  15   9      908.36      996.95     73.91 o 
   2  15   9      376.94      561.24     65.29 o 
   3  15   9      188.57      253.73     66.14 o 
   4  15   9        1.73       31.44     30.36 o 
  -3  16   9      428.06      392.97     25.38 o 
  -2  16   9      174.30      213.12     33.11 o 
  -1  16   9      345.90      364.91     46.12 o 
   0  16   9      303.12      395.63    101.38 o 
   1  16   9      799.00      782.61     59.44 o 
   2  16   9      160.98      288.43     53.13 o 
 -10   0  10      454.27      579.02     43.37 o 
  -9   0  10      888.33     1174.30     83.49 o 
  -8   0  10     2081.21     2195.72    140.96 o 
  -7   0  10       60.20       88.91     36.87 o 
  -6   0  10     1916.33     1949.71     85.13 o 
  -5   0  10     1875.33     1810.83     60.58 o 
  -4   0  10     7896.76     8560.45    152.44 o 
  -3   0  10     1351.65     1466.47     73.72 o 
  -2   0  10       23.56       22.05      9.65 o 
  -1   0  10     7994.71     7940.93    134.41 o 
   0   0  10     9374.07    10229.88    161.85 o 
   1   0  10       96.42       81.39     20.22 o 
   2   0  10      146.57       80.70     29.82 o 
   3   0  10     1146.19     1016.76     56.32 o 
   4   0  10     9378.92     9235.28    212.28 o 
   5   0  10     3265.09     2833.23    106.50 o 
   6   0  10       84.61       20.84     22.38 o 
   7   0  10        4.16        8.86     22.06 o 
   8   0  10     1347.39     1352.89     80.05 o 
   9   0  10      888.07      971.66     91.62 o 
 -10   1  10        9.32        3.08     21.07 o 
  -9   1  10        0.10      -21.52     33.07 o 
  -8   1  10      656.55      659.55     50.59 o 
  -7   1  10     1695.95     1724.25     69.83 o 
  -6   1  10     1822.66     1745.50     49.70 o 
  -5   1  10       65.15       48.91     13.12 o 
  -4   1  10      539.85      554.16     23.69 o 
  -3   1  10     2722.42     2932.27     50.30 o 
  -2   1  10     3657.62     3660.56     56.31 o 
  -1   1  10     7396.36     7387.45     89.95 o 
   0   1  10       86.56      109.82     12.25 o 
   1   1  10       38.44       14.07      9.54 o 
   2   1  10      727.41      524.54     27.74 o 
   3   1  10     5776.82     5616.16    103.60 o 
   4   1  10     2242.21     1992.54     57.98 o 
   5   1  10        1.05       15.24     12.75 o 
   6   1  10      274.55      237.35     29.60 o 
   7   1  10     1835.23     1900.67     67.14 o 
   8   1  10     1422.32     1482.37     59.33 o 
   9   1  10       11.36       44.84     27.51 o 
  -9   2  10      224.57      334.34     35.12 o 
  -8   2  10      848.15      862.66     57.49 o 
  -7   2  10       15.28        3.42     17.17 o 
  -6   2  10      348.62      331.41     32.04 o 
  -5   2  10      400.07      451.15     28.32 o 
  -4   2  10     1999.16     1933.42     50.52 o 
  -3   2  10     1612.33     1517.78     33.58 o 
  -2   2  10       56.53       53.85      8.81 o 
  -1   2  10     2488.09     2445.63     42.79 o 
   0   2  10     7027.00     7388.00     89.06 o 
   1   2  10      219.43      139.61     14.03 o 
   2   2  10      227.51      194.73     21.61 o 
   3   2  10      313.88      311.96     28.12 o 
   4   2  10     2642.94     2578.96     67.54 o 
   5   2  10     1459.82     1361.21     51.32 o 
   6   2  10        3.31       27.12     15.67 o 
   7   2  10       31.30       67.72     18.23 o 
   8   2  10      646.83      602.50     45.70 o 
   9   2  10      606.91      727.23     41.31 o 
  -9   3  10        6.53       22.84     39.58 o 
  -8   3  10      329.90      294.61     36.41 o 
  -7   3  10      224.06      225.60     28.01 o 
  -6   3  10      236.48      313.26     33.81 o 
  -5   3  10       16.41       24.24     12.58 o 
  -4   3  10      101.47      111.63     14.51 o 
  -3   3  10     2398.61     2226.96     49.33 o 
  -2   3  10      292.51      304.22     15.24 o 
  -1   3  10      105.98       92.90     10.18 o 
   0   3  10      229.10      235.78     17.45 o 
   1   3  10       19.34        5.86      6.43 o 
   2   3  10       77.11       63.69      9.90 o 
   3   3  10     1685.60     1552.66     48.64 o 
   4   3  10       62.75       75.13     16.68 o 
   5   3  10      108.52      110.59     21.19 o 
   6   3  10       19.57       20.11     15.26 o 
   7   3  10       53.41       68.08     19.14 o 
   8   3  10      512.85      575.19     45.28 o 
   9   3  10       10.90       23.91     40.90 o 
  -9   4  10      126.29      191.61     24.87 o 
  -8   4  10      135.03      153.14     20.84 o 
  -7   4  10      119.93      116.22     20.60 o 
  -6   4  10      371.64      357.00     33.16 o 
  -5   4  10      413.05      386.88     39.06 o 
  -4   4  10      161.98      178.95     22.31 o 
  -3   4  10      617.65      552.83     23.72 o 
  -2   4  10        1.67       -3.97      5.93 o 
  -1   4  10      513.36      505.68     18.79 o 
   0   4  10      135.70      156.03     13.13 o 
   1   4  10      164.49      157.76     16.14 o 
   2   4  10        6.37        9.26      6.67 o 
   3   4  10        8.21       27.98      8.59 o 
   4   4  10      137.98      161.88     20.43 o 
   5   4  10        1.42       28.73     16.01 o 
   6   4  10       17.16       15.64     14.38 o 
   7   4  10       11.71       41.20     23.46 o 
   8   4  10       40.35       82.52     31.76 o 
   9   4  10      168.38      160.07     28.21 o 
  -9   5  10        0.21        7.08     29.53 o 
  -8   5  10        3.81        3.53     14.10 o 
  -7   5  10      335.63      372.71     33.95 o 
  -6   5  10      971.15      821.77     41.88 o 
  -5   5  10      213.55      198.29     25.91 o 
  -4   5  10       69.44       59.82     16.60 o 
  -3   5  10       78.10       61.39      9.50 o 
  -2   5  10       13.58       25.91      7.88 o 
  -1   5  10      786.37      765.69     27.73 o 
   0   5  10      241.87      240.17     16.31 o 
   1   5  10      228.86      302.17     22.49 o 
   2   5  10      135.71      144.04     15.91 o 
   3   5  10        8.78        5.66      9.09 o 
   4   5  10      317.43      353.17     25.45 o 
   5   5  10        9.60       23.47     14.25 o 
   6   5  10       84.40       95.86     19.36 o 
   7   5  10      214.00      168.81     30.16 o 
   8   5  10        5.45       -1.08     15.08 o 
   9   5  10        6.12       20.46     37.79 o 
  -9   6  10      434.55      453.29     25.04 o 
  -8   6  10       22.98       30.30     15.02 o 
  -7   6  10      340.69      336.75     31.22 o 
  -6   6  10      612.62      573.17     38.03 o 
  -5   6  10     1144.98     1028.14     46.17 o 
  -4   6  10      252.30      220.84     26.15 o 
  -3   6  10       54.98       47.87     12.38 o 
  -2   6  10      322.88      326.44     19.87 o 
  -1   6  10      998.70      990.91     32.10 o 
   0   6  10     1353.12     1390.95     33.45 o 
   1   6  10        8.79        2.75     10.80 o 
   2   6  10      482.96      454.03     26.17 o 
   3   6  10        1.22       -5.66      9.86 o 
   4   6  10     1084.89     1039.27     39.13 o 
   5   6  10      281.02      296.57     32.23 o 
   6   6  10      105.38       47.18     21.56 o 
   7   6  10       21.83       27.59     17.80 o 
   8   6  10       22.82       23.11     21.39 o 
  -9   7  10       15.28       15.15     16.04 o 
  -8   7  10      146.27      155.18     22.54 o 
  -7   7  10      272.99      255.15     26.29 o 
  -6   7  10     2506.03     2296.56     70.55 o 
  -5   7  10       26.23       -0.72     13.62 o 
  -4   7  10      218.16      206.23     26.34 o 
  -3   7  10     1177.47     1073.21     43.30 o 
  -2   7  10     1089.05      953.60     39.47 o 
  -1   7  10      514.99      512.29     24.17 o 
   0   7  10      127.48      123.16     14.68 o 
   1   7  10       20.06       20.43      8.33 o 
   2   7  10     1940.14     2044.08     52.23 o 
   3   7  10     1430.63     1542.75     47.07 o 
   4   7  10      270.38      240.09     23.70 o 
   5   7  10       53.45       33.80     22.37 o 
   6   7  10      294.66      273.16     42.39 o 
   7   7  10      398.05      411.04     43.88 o 
   8   7  10      105.39      168.05     23.73 o 
  -8   8  10      240.32      238.53     30.36 o 
  -7   8  10       70.19       60.61     15.70 o 
  -6   8  10      172.60      151.78     20.82 o 
  -5   8  10      424.78      420.24     38.52 o 
  -4   8  10       27.93       27.10     14.23 o 
  -3   8  10      731.02      593.82     36.43 o 
  -2   8  10       10.94       30.60     11.96 o 
  -1   8  10       46.29       68.37     12.27 o 
   0   8  10      514.95      480.90     28.00 o 
   1   8  10      623.22      562.22     27.69 o 
   2   8  10      534.68      582.34     33.96 o 
   3   8  10      147.76      154.77     21.05 o 
   4   8  10      136.88      135.75     26.33 o 
   5   8  10     1026.80     1044.78     61.46 o 
   6   8  10      398.45      457.76     51.43 o 
   7   8  10        6.31       36.18     20.73 o 
   8   8  10       72.04       84.75     19.20 o 
  -8   9  10      199.56      165.89     16.59 o 
  -7   9  10      512.87      478.77     42.73 o 
  -6   9  10      858.16      777.59     37.35 o 
  -5   9  10       12.86        4.45     16.43 o 
  -4   9  10        6.19       -1.32     17.62 o 
  -3   9  10     1298.86     1153.97     48.74 o 
  -2   9  10     4095.42     3864.00     90.45 o 
  -1   9  10      453.03      484.59     34.75 o 
   0   9  10      129.28      146.02     19.08 o 
   1   9  10     1117.98     1129.87     47.42 o 
   2   9  10     4865.62     5123.00     95.33 o 
   3   9  10     2202.94     2236.31     61.20 o 
   4   9  10      526.01      565.06     45.88 o 
   5   9  10       34.93       50.49     25.84 o 
   6   9  10     1679.13     1716.86     81.21 o 
   7   9  10      757.02      731.44     63.46 o 
  -8  10  10      446.64      428.69     24.64 o 
  -7  10  10      549.89      408.99     36.15 o 
  -6  10  10       44.82       29.88     16.28 o 
  -5  10  10      157.46      187.70     25.51 o 
  -4  10  10      276.37      246.84     26.77 o 
  -3  10  10      354.02      313.84     30.71 o 
  -2  10  10       49.39       91.92     19.98 o 
  -1  10  10      312.36      307.02     34.90 o 
   0  10  10      185.75      198.26     25.33 o 
   1  10  10     2112.36     2116.62     66.85 o 
   2  10  10       60.87       77.79     19.24 o 
   3  10  10      633.38      653.88     46.44 o 
   4  10  10     1652.86     1750.81     66.70 o 
   5  10  10     2398.64     2519.06     81.61 o 
   6  10  10      818.88      898.17     67.19 o 
   7  10  10       10.83       24.89     23.92 o 
  -7  11  10     1311.85     1117.18     45.44 o 
  -6  11  10      243.54      208.91     34.08 o 
  -5  11  10      433.64      399.61     35.83 o 
  -4  11  10        8.50       -1.63     10.71 o 
  -3  11  10      235.35      225.92     27.53 o 
  -2  11  10     2098.26     1996.02     74.81 o 
  -1  11  10      849.96      803.01     42.45 o 
   0  11  10        6.73       29.97     14.74 o 
   1  11  10      711.06      728.25     43.26 o 
   2  11  10     2962.99     3199.84    104.10 o 
   3  11  10      568.40      653.39     49.34 o 
   4  11  10      648.33      692.30     52.96 o 
   5  11  10        7.94       12.62     24.53 o 
   6  11  10     1279.03     1407.19     73.96 o 
   7  11  10      427.69      507.45     81.87 o 
  -6  12  10        2.97       -8.05     18.62 o 
  -5  12  10      449.83      495.62     24.37 o 
  -4  12  10      621.52      628.83     33.69 o 
  -3  12  10       63.51       35.47     13.10 o 
  -2  12  10       28.38       39.28     15.50 o 
  -1  12  10      756.70      718.94     62.29 o 
   0  12  10      350.67      455.33     46.86 o 
   1  12  10     1216.73     1090.96     57.53 o 
   2  12  10        7.81       35.72     23.08 o 
   3  12  10      192.15      207.33     36.39 o 
   4  12  10     1262.41     1322.08     61.00 o 
   5  12  10      770.15      882.27     59.63 o 
   6  12  10      684.05      580.49     64.76 o 
  -6  13  10       46.38       34.34     17.21 o 
  -5  13  10      201.27      189.72     23.01 o 
  -4  13  10       24.68       53.80     27.08 o 
  -3  13  10       47.33       49.16     17.22 o 
  -2  13  10      155.23      158.44     21.38 o 
  -1  13  10      367.79      367.66     35.02 o 
   0  13  10      264.29      277.66     36.90 o 
   1  13  10        0.42      -29.67     23.38 o 
   2  13  10      101.99      152.51     39.10 o 
   3  13  10        9.21       -2.95     24.79 o 
   4  13  10        1.44       28.26     24.81 o 
   5  13  10        7.18      -19.64     23.29 o 
  -5  14  10      291.46      257.86     23.79 o 
  -4  14  10        0.01       23.98     13.07 o 
  -3  14  10       14.95       23.73     12.58 o 
  -2  14  10       23.08       50.96     14.42 o 
  -1  14  10       45.62       41.45     22.62 o 
   0  14  10       11.71       27.28     28.09 o 
   1  14  10       96.93       76.31     32.17 o 
   2  14  10       14.52       19.12     29.11 o 
   3  14  10       35.98       48.35     27.98 o 
   4  14  10       13.51      116.71     35.08 o 
  -4  15  10       10.95        7.86     13.38 o 
  -3  15  10        4.87       28.75     12.70 o 
  -2  15  10      105.97      119.36     20.82 o 
  -1  15  10        1.83        0.94     34.70 o 
   0  15  10       17.17       22.96     45.54 o 
   1  15  10      129.29      182.62     61.81 o 
   2  15  10      298.94      348.29     52.31 o 
   3  15  10        2.00       58.30     42.29 o 
  -2  16  10       33.48       45.96     23.61 o 
  -1  16  10       79.11       99.13     27.21 o 
   0  16  10     1216.45     1272.20     76.26 o 
   1  16  10      936.11     1030.57     66.16 o 
   2  16  10        1.00      -22.49     26.57 o 
  -9   1  11       17.71       57.39     20.31 o 
  -8   1  11       71.87      113.61     20.99 o 
  -7   1  11        2.15       -1.07     18.14 o 
  -6   1  11      170.14      188.91     32.28 o 
  -5   1  11       53.21       60.82     13.85 o 
  -4   1  11       50.01       46.21     11.92 o 
  -3   1  11      116.45      145.07     13.87 o 
  -2   1  11      306.02      406.10     18.73 o 
  -1   1  11      749.88      717.16     22.68 o 
   0   1  11      768.55      763.93     22.36 o 
   1   1  11      252.73      298.88     25.75 o 
   2   1  11     1819.10     1778.16     52.34 o 
   3   1  11        8.93       18.07     10.02 o 
   4   1  11       73.50       74.18     15.43 o 
   5   1  11      103.08       92.01     20.28 o 
   6   1  11      359.16      363.10     34.94 o 
   7   1  11      122.63      152.07     24.71 o 
   8   1  11        4.18        6.54     21.72 o 
   9   1  11       34.43       -6.21     17.51 o 
  -9   2  11       57.46      155.75     31.44 o 
  -8   2  11      254.11      317.38     70.48 o 
  -7   2  11       92.61       86.18     23.89 o 
  -6   2  11       66.04       84.37     18.15 o 
  -5   2  11      109.16       96.81     15.86 o 
  -4   2  11      146.72      117.08     16.12 o 
  -3   2  11     1831.18     1754.29     37.94 o 
  -2   2  11       65.76       59.48      9.04 o 
  -1   2  11      685.96      614.95     21.31 o 
   0   2  11     4836.84     5169.94     70.58 o 
   1   2  11    13550.23    14220.18    177.67 o 
   2   2  11     2636.76     2495.42     62.61 o 
   3   2  11       13.34       12.27     10.21 o 
   4   2  11       31.53       30.46     11.99 o 
   5   2  11     4178.68     4180.48     96.78 o 
   6   2  11     2985.14     2682.07     78.55 o 
   7   2  11      117.75      149.35     23.75 o 
   8   2  11        1.54       13.11     16.09 o 
   9   2  11       10.87        5.66     24.85 o 
  -9   3  11       11.69       19.69     21.61 o 
  -8   3  11       30.42       91.30     24.23 o 
  -7   3  11      317.16      334.94     37.16 o 
  -6   3  11      453.37      505.76     40.67 o 
  -5   3  11      525.85      517.88     35.72 o 
  -4   3  11       55.12       49.74     12.26 o 
  -3   3  11      910.36      778.74     29.19 o 
  -2   3  11     1155.04     1036.24     27.51 o 
  -1   3  11     2351.21     1935.79     40.95 o 
   0   3  11      494.94      510.33     19.46 o 
   1   3  11      647.21      633.02     25.01 o 
   2   3  11     2894.95     2828.69     67.74 o 
   3   3  11     2462.55     2476.85     65.01 o 
   4   3  11       57.95       59.53     15.68 o 
   5   3  11      108.51      132.58     21.76 o 
   6   3  11     1094.66     1067.30     48.83 o 
   7   3  11      926.30      957.90     45.22 o 
   8   3  11      186.25      168.68     26.01 o 
   9   3  11        4.97       14.86     32.02 o 
  -9   4  11      158.22      217.49     21.22 o 
  -8   4  11      459.70      531.21     41.08 o 
  -7   4  11      348.49      327.14     30.05 o 
  -6   4  11       90.87      111.14     20.27 o 
  -5   4  11     1947.12     1968.01     62.40 o 
  -4   4  11      609.17      601.68     32.84 o 
  -3   4  11     2101.30     1951.74     47.11 o 
  -2   4  11      400.03      365.96     21.75 o 
  -1   4  11      876.77      857.52     25.25 o 
   0   4  11      238.97      261.29     16.72 o 
   1   4  11     7897.85     7844.78    111.39 o 
   2   4  11      795.49      708.44     27.70 o 
   3   4  11        0.49       26.26      8.50 o 
   4   4  11      845.52      823.12     40.01 o 
   5   4  11      664.86      607.32     37.68 o 
   6   4  11     2244.21     2135.88     69.19 o 
   7   4  11      210.95      189.16     25.79 o 
   8   4  11        8.34       42.51     20.65 o 
   9   4  11      615.64      683.92     56.38 o 
  -9   5  11        0.74      -32.68     16.34 o 
  -8   5  11      180.80      205.62     23.27 o 
  -7   5  11     1817.64     1825.85     62.44 o 
  -6   5  11      565.94      563.53     39.18 o 
  -5   5  11     1693.65     1634.36     57.48 o 
  -4   5  11        4.98        5.43     12.26 o 
  -3   5  11      731.81      647.28     32.57 o 
  -2   5  11     7830.38     8170.33    116.60 o 
  -1   5  11     1177.37     1161.02     34.74 o 
   0   5  11       22.79       22.93      7.36 o 
   1   5  11      115.43      115.28     14.62 o 
   2   5  11       35.42       32.15     10.45 o 
   3   5  11     4562.45     4524.81     96.18 o 
   4   5  11     1515.05     1381.86     52.25 o 
   5   5  11        2.13      -15.46     11.90 o 
   6   5  11      345.57      349.84     31.69 o 
   7   5  11     1281.83     1197.28     58.38 o 
   8   5  11      580.28      620.76     61.21 o 
  -9   6  11      319.34      284.09     38.85 o 
  -8   6  11     1085.56     1050.95     44.91 o 
  -7   6  11      145.67      147.19     26.45 o 
  -6   6  11      282.79      227.41     30.41 o 
  -5   6  11     2900.26     2626.24     74.68 o 
  -4   6  11     1241.90     1204.45     48.37 o 
  -3   6  11      351.30      358.56     31.30 o 
  -2   6  11      218.46      204.46     24.89 o 
  -1   6  11      294.76      325.47     21.46 o 
   0   6  11      510.40      481.56     20.47 o 
   1   6  11     1750.73     1683.59     44.94 o 
   2   6  11       35.71       42.43     11.44 o 
   3   6  11       27.35       36.21     11.59 o 
   4   6  11      724.31      726.58     40.67 o 
   5   6  11       74.03       72.87     20.62 o 
   6   6  11      600.99      563.01     52.81 o 
   7   6  11      103.00      130.09     22.86 o 
   8   6  11       27.11       39.99     16.52 o 
  -8   7  11      173.88      185.40     29.14 o 
  -7   7  11      423.93      453.77     27.95 o 
  -6   7  11     1562.67     1425.21     62.12 o 
  -5   7  11     1794.53     1576.30     56.75 o 
  -4   7  11        5.40        0.02     14.21 o 
  -3   7  11      169.70      177.32     23.21 o 
  -2   7  11      384.11      436.25     34.51 o 
  -1   7  11     1315.17     1346.05     40.08 o 
   0   7  11      967.68      937.15     33.57 o 
   1   7  11       28.74       27.18     10.28 o 
   2   7  11       76.57       82.01     14.82 o 
   3   7  11      138.71      123.95     18.31 o 
   4   7  11      600.29      584.02     41.95 o 
   5   7  11       40.15       45.97     33.12 o 
   6   7  11      134.28      109.89     40.29 o 
   7   7  11      409.11      389.03     36.15 o 
   8   7  11      274.62      314.35     28.60 o 
  -8   8  11        6.18       27.81     20.86 o 
  -7   8  11       13.09        9.21     13.46 o 
  -6   8  11       41.10       49.00     13.58 o 
  -5   8  11      117.51       86.39     20.61 o 
  -4   8  11     1953.44     1865.93     62.01 o 
  -3   8  11        2.81       23.83     14.17 o 
  -2   8  11       57.27       38.95     15.13 o 
  -1   8  11        0.30       23.69     13.38 o 
   0   8  11     3800.56     4075.41     78.04 o 
   1   8  11      853.56      855.35     39.85 o 
   2   8  11      265.43      228.24     23.63 o 
   3   8  11        0.66        3.76     13.01 o 
   4   8  11       51.11       44.39     15.17 o 
   5   8  11     2020.94     2117.13     86.97 o 
   6   8  11      362.20      395.12     50.55 o 
   7   8  11        2.67       46.18     22.34 o 
   8   8  11       36.73        6.19     19.24 o 
  -8   9  11        0.11       -8.36     20.82 o 
  -7   9  11      375.49      347.27     23.32 o 
  -6   9  11      589.31      534.78     34.59 o 
  -5   9  11      103.00      103.33     15.27 o 
  -4   9  11       70.06       54.22     16.04 o 
  -3   9  11       13.54       18.91     14.03 o 
  -2   9  11     1451.81     1421.38     52.65 o 
  -1   9  11      160.95      199.25     24.94 o 
   0   9  11      591.18      611.45     31.40 o 
   1   9  11       83.27       91.19     18.94 o 
   2   9  11     1164.68     1152.19     43.31 o 
   3   9  11      963.37      984.61     42.44 o 
   4   9  11      106.20       60.84     22.09 o 
   5   9  11       71.65      130.67     36.16 o 
   6   9  11      104.02       88.33     28.36 o 
   7   9  11        0.37        8.37     19.98 o 
  -7  10  11       62.82       43.60     13.01 o 
  -6  10  11      171.62      141.16     36.21 o 
  -5  10  11      604.99      539.15     30.18 o 
  -4  10  11      236.41      199.10     23.02 o 
  -3  10  11       12.67        6.89     19.14 o 
  -2  10  11       25.55       24.83     14.63 o 
  -1  10  11       83.41       76.40     19.24 o 
   0  10  11      401.62      380.85     43.38 o 
   1  10  11       62.87       58.56     19.63 o 
   2  10  11      313.12      310.06     34.33 o 
   3  10  11       48.86       74.63     23.14 o 
   4  10  11       53.08       62.84     22.29 o 
   5  10  11      939.21     1025.19     68.41 o 
   6  10  11       26.43        0.93     22.25 o 
   7  10  11        1.91      -25.09     19.11 o 
  -7  11  11      442.76      413.92     36.36 o 
  -6  11  11       99.99       90.22     13.20 o 
  -5  11  11      456.80      381.66     32.40 o 
  -4  11  11        0.49        4.82     11.27 o 
  -3  11  11      176.30      186.81     26.26 o 
  -2  11  11      171.39      189.20     26.05 o 
  -1  11  11     1190.54     1128.62     49.95 o 
   0  11  11      222.08      210.64     33.75 o 
   1  11  11       15.95        6.43     19.57 o 
   2  11  11      166.92      219.72     59.13 o 
   3  11  11     1130.70     1087.72     62.31 o 
   4  11  11      600.49      600.87     47.64 o 
   5  11  11       83.66       70.38     30.56 o 
   6  11  11        2.93       45.44     23.85 o 
  -6  12  11       18.38       35.78     13.77 o 
  -5  12  11      275.47      285.42     19.52 o 
  -4  12  11      931.88      962.12     39.40 o 
  -3  12  11      182.50      202.12     22.42 o 
  -2  12  11        1.29       10.55     16.83 o 
  -1  12  11       88.16       69.47     17.79 o 
   0  12  11     1559.07     1667.09     74.69 o 
   1  12  11      360.79      429.42     45.08 o 
   2  12  11       60.39       95.48     26.96 o 
   3  12  11        3.95       31.27     26.51 o 
   4  12  11       88.20       79.96     28.56 o 
   5  12  11      558.06      565.48     71.44 o 
   6  12  11       84.81       36.14     52.05 o 
  -5  13  11      415.00      349.79     24.91 o 
  -4  13  11       69.02      136.54     27.70 o 
  -3  13  11      431.04      430.80     29.78 o 
  -2  13  11       43.71       73.95     18.49 o 
  -1  13  11     1497.77     1424.36     67.57 o 
   0  13  11      462.16      506.30     49.65 o 
   1  13  11       72.53       33.02     29.41 o 
   2  13  11      607.38      747.07     78.45 o 
   3  13  11      926.13      973.17     73.61 o 
   4  13  11      550.18      549.70     56.82 o 
   5  13  11       43.39       65.06     36.87 o 
  -5  14  11        6.90      -18.59     18.98 o 
  -4  14  11     1536.27     1512.67     49.74 o 
  -3  14  11     1183.44     1080.12     41.94 o 
  -2  14  11      107.64       98.22     25.54 o 
  -1  14  11      132.23      166.61     33.82 o 
   0  14  11     1465.23     1495.88     91.15 o 
   1  14  11      608.69      786.73     71.47 o 
   2  14  11      437.17      507.09     80.24 o 
   3  14  11      100.10      143.37     37.97 o 
   4  14  11     1161.27     1269.28     76.66 o 
  -3  15  11       42.42       38.56     13.31 o 
  -2  15  11      646.76      675.26     37.72 o 
  -1  15  11      159.53      194.14     38.67 o 
   0  15  11        7.50       -4.60     27.11 o 
   1  15  11      137.78      156.05     35.65 o 
   2  15  11      590.00      556.80     65.16 o 
   3  15  11      526.09      564.06     97.05 o 
  -1  16  11      203.56      217.95     41.20 o 
   0  16  11      283.45      343.80     44.61 o 
  -9   0  12      454.29      387.10     42.29 o 
  -8   0  12      412.94      414.20     54.22 o 
  -7   0  12      242.03      267.82     53.13 o 
  -6   0  12       14.67      -11.62     20.82 o 
  -5   0  12       54.13       36.50     22.06 o 
  -4   0  12     2556.07     2707.29     75.55 o 
  -3   0  12     1296.84     1192.37     46.59 o 
  -2   0  12     1778.58     1853.10     57.45 o 
  -1   0  12        5.28        1.11      9.48 o 
   0   0  12     1520.88     1463.65     46.40 o 
   1   0  12       59.64       18.04     18.98 o 
   2   0  12     7477.04     7214.73    175.75 o 
   3   0  12      610.49      583.94     44.93 o 
   4   0  12     1103.91     1009.27     71.56 o 
   5   0  12        7.55       29.70     21.69 o 
   6   0  12     1212.52     1036.14     68.36 o 
   7   0  12     1383.24     1274.66    103.01 o 
   8   0  12        8.34       60.45     22.31 o 
   9   0  12       89.83       89.06     23.30 o 
  -9   1  12      576.11      569.70    119.82 o 
  -8   1  12      232.08      193.32     30.28 o 
  -7   1  12       32.63       16.85     18.12 o 
  -6   1  12       11.22       40.68     21.94 o 
  -5   1  12       66.34       76.81     16.31 o 
  -4   1  12      364.24      389.87     28.28 o 
  -3   1  12      103.03       93.81     11.58 o 
  -2   1  12     1817.34     1762.66     39.37 o 
  -1   1  12     5546.93     5555.24     77.65 o 
   0   1  12     1102.03      995.36     26.62 o 
   1   1  12        5.00       13.18      9.28 o 
   2   1  12     2782.39     2849.09     69.05 o 
   3   1  12     6210.25     6240.94    115.13 o 
   4   1  12     3767.02     3268.32     81.29 o 
   5   1  12       13.29       15.94     14.33 o 
   6   1  12        0.32       24.58     13.69 o 
   7   1  12     1529.93     1421.61     58.00 o 
   8   1  12     1579.62     1632.19     61.49 o 
   9   1  12        3.40      -33.33     16.66 o 
  -9   2  12      311.01      371.49     34.73 o 
  -8   2  12      674.94      768.35     50.45 o 
  -7   2  12      346.83      367.60     41.58 o 
  -6   2  12       10.83       37.41     22.47 o 
  -5   2  12       63.18       43.36     15.29 o 
  -4   2  12     1801.95     1848.40     49.65 o 
  -3   2  12     1227.93     1152.19     36.42 o 
  -2   2  12      483.95      462.50     21.07 o 
  -1   2  12       99.41       93.99     11.99 o 
   0   2  12     1375.72     1363.34     31.58 o 
   1   2  12      100.80       71.87     11.57 o 
   2   2  12     3658.09     3509.25     78.55 o 
   3   2  12      582.14      546.06     33.42 o 
   4   2  12      678.13      627.53     40.63 o 
   5   2  12      284.31      305.26     33.12 o 
   6   2  12      473.30      512.41     37.95 o 
   7   2  12      579.94      568.14     36.81 o 
   8   2  12        0.02       11.47     14.21 o 
   9   2  12       26.39       83.20     43.37 o 
  -9   3  12      189.59      204.79     25.10 o 
  -8   3  12       67.94       74.61     21.05 o 
  -7   3  12      793.81      727.15     56.16 o 
  -6   3  12      647.66      736.36     43.52 o 
  -5   3  12      360.09      404.31     35.09 o 
  -4   3  12      228.81      236.40     22.29 o 
  -3   3  12        1.28        3.18      8.35 o 
  -2   3  12      758.01      873.35     30.67 o 
  -1   3  12     3644.45     3849.34     60.48 o 
   0   3  12      482.29      426.72     24.09 o 
   1   3  12        0.32       12.39      7.15 o 
   2   3  12      201.79      201.35     22.67 o 
   3   3  12     1631.75     1591.26     52.27 o 
   4   3  12     2577.16     2187.63     66.61 o 
   5   3  12       75.96       84.42     19.80 o 
   6   3  12        2.44       -6.30     12.22 o 
   7   3  12      241.60      280.38     26.63 o 
   8   3  12      408.43      436.06     58.31 o 
  -9   4  12       93.21      170.85     70.48 o 
  -8   4  12      976.93      916.62     51.35 o 
  -7   4  12      298.43      264.59     27.38 o 
  -6   4  12        0.77        7.50     14.61 o 
  -5   4  12      655.38      658.31     38.81 o 
  -4   4  12      493.28      550.21     39.30 o 
  -3   4  12      221.27      283.31     22.66 o 
  -2   4  12       86.08      100.35     14.40 o 
  -1   4  12       37.12       65.64     10.22 o 
   0   4  12       69.67       57.83     11.41 o 
   1   4  12      112.79      174.71     16.89 o 
   2   4  12      181.27      196.59     18.24 o 
   3   4  12       85.26       77.56     16.96 o 
   4   4  12       10.23        9.15     14.48 o 
   5   4  12       43.06       26.62     16.38 o 
   6   4  12       77.79       84.47     22.85 o 
   7   4  12        4.42       25.99     22.24 o 
   8   4  12        1.99       25.54     15.58 o 
  -9   5  12       68.71       34.41     17.95 o 
  -8   5  12       97.59      147.99     22.76 o 
  -7   5  12       39.60       73.87     17.15 o 
  -6   5  12       19.15       22.12     20.85 o 
  -5   5  12      347.58      273.61     30.68 o 
  -4   5  12        1.24       -6.31     12.77 o 
  -3   5  12       10.25       25.02     12.54 o 
  -2   5  12      179.15      206.83     19.24 o 
  -1   5  12       49.84      115.73     14.30 o 
   0   5  12       29.02       33.90      8.81 o 
   1   5  12       33.91       42.78     10.58 o 
   2   5  12     1093.61     1082.43     36.47 o 
   3   5  12      424.84      400.96     34.31 o 
   4   5  12        1.55       -6.02     14.16 o 
   5   5  12        1.22        7.08     15.80 o 
   6   5  12        9.08       -8.84     14.71 o 
   7   5  12       34.69       24.69     15.30 o 
   8   5  12        0.76       38.17     15.98 o 
  -8   6  12      275.33      287.50     22.33 o 
  -7   6  12       35.01       32.53     15.81 o 
  -6   6  12       92.77      111.75     18.62 o 
  -5   6  12      166.62      168.87     25.27 o 
  -4   6  12       51.54       49.39     17.34 o 
  -3   6  12      155.84       98.56     18.79 o 
  -2   6  12       10.20       21.83      9.40 o 
  -1   6  12       56.93       31.86     11.43 o 
   0   6  12      530.64      537.83     26.03 o 
   1   6  12     1522.53     1418.88     41.87 o 
   2   6  12     3562.85     3702.35     73.87 o 
   3   6  12       59.11       73.93     15.37 o 
   4   6  12      144.58      127.67     23.39 o 
   5   6  12     1514.76     1404.23     55.84 o 
   6   6  12      994.70      890.63     50.61 o 
   7   6  12       40.62       29.29     15.58 o 
   8   6  12        5.34       -5.33     36.78 o 
  -8   7  12       82.71      122.41     22.07 o 
  -7   7  12      893.24      771.26     35.03 o 
  -6   7  12     1609.28     1485.47     55.08 o 
  -5   7  12       17.17       63.25     18.54 o 
  -4   7  12       79.15       96.24     20.43 o 
  -3   7  12      105.04       67.17     17.65 o 
  -2   7  12      993.28      946.57     40.99 o 
  -1   7  12     1441.69     1472.52     42.90 o 
   0   7  12      565.04      429.12     30.55 o 
   1   7  12        0.40       -7.40      9.35 o 
   2   7  12     1584.01     1594.27     47.08 o 
   3   7  12       23.23       19.61     14.72 o 
   4   7  12     2164.18     2253.96     72.33 o 
   5   7  12      580.03      618.67     58.05 o 
   6   7  12       36.94       21.97     22.68 o 
   7   7  12      133.69      115.17     18.81 o 
   8   7  12      185.47      226.37     22.69 o 
  -8   8  12      165.22      213.11     15.63 o 
  -7   8  12     1138.83     1012.06     40.74 o 
  -6   8  12       84.97       91.18     14.03 o 
  -5   8  12      367.05      352.94     32.52 o 
  -4   8  12     1095.48     1025.12     46.23 o 
  -3   8  12     1663.89     1503.25     60.88 o 
  -2   8  12      746.06      749.29     39.57 o 
  -1   8  12       19.95       16.09     14.89 o 
   0   8  12      369.68      350.57     32.01 o 
   1   8  12     2202.21     2041.15     64.15 o 
   2   8  12     1911.86     1877.72     69.91 o 
   3   8  12        0.81       -7.72     12.78 o 
   4   8  12       46.58       55.20     20.03 o 
   5   8  12     1383.28     1371.80     72.15 o 
   6   8  12      909.71      846.34     60.73 o 
   7   8  12       32.17       47.32     25.65 o 
  -7   9  12      638.13      587.51     33.65 o 
  -6   9  12     2166.76     1988.02     64.57 o 
  -5   9  12      761.91      729.88     38.34 o 
  -4   9  12      103.73       85.98     19.41 o 
  -3   9  12      629.07      631.11     39.91 o 
  -2   9  12     3063.77     2823.34     77.11 o 
  -1   9  12      878.61      903.26     41.95 o 
   0   9  12      639.81      732.95     40.64 o 
   1   9  12      265.05      284.44     31.26 o 
   2   9  12      319.82      359.06     36.12 o 
   3   9  12      144.65      202.82     25.62 o 
   4   9  12     1525.09     1517.83    113.17 o 
   5   9  12      716.50      893.12     62.54 o 
   6   9  12       21.26       48.27     24.83 o 
   7   9  12       58.13       60.13     20.01 o 
  -7  10  12      816.17      634.97     64.81 o 
  -6  10  12        0.38        0.20     18.31 o 
  -5  10  12      685.10      594.62     30.83 o 
  -4  10  12     1180.90     1097.37     47.37 o 
  -3  10  12     2494.03     2354.11     85.30 o 
  -2  10  12     1253.81     1218.36     50.46 o 
  -1  10  12       41.39       27.53     14.27 o 
   0  10  12      112.86      167.37     29.30 o 
   1  10  12     1724.37     1856.70     65.05 o 
   2  10  12      229.28      249.14     32.84 o 
   3  10  12       16.97       52.26     24.30 o 
   4  10  12        4.79      -18.91     22.99 o 
   5  10  12      187.56      188.74     37.68 o 
   6  10  12      399.08      471.42     50.85 o 
  -7  11  12       37.12       33.61     28.19 o 
  -6  11  12      474.94      407.85     27.12 o 
  -5  11  12      720.11      710.55     30.61 o 
  -4  11  12      180.62      199.15     25.67 o 
  -3  11  12       80.61       78.24     19.88 o 
  -2  11  12      817.75      826.22     43.03 o 
  -1  11  12      112.69      125.75     21.21 o 
   0  11  12      267.78      351.21     41.44 o 
   1  11  12       81.87       93.56     22.91 o 
   2  11  12       32.94       14.84     19.66 o 
   3  11  12      400.43      464.49     51.57 o 
   4  11  12       18.13       -0.62     20.84 o 
   5  11  12       74.79      109.14     30.42 o 
   6  11  12       33.79       50.58     27.51 o 
  -6  12  12       12.51       -9.82     12.52 o 
  -5  12  12       10.75       13.06     17.37 o 
  -4  12  12      133.46      164.66     18.36 o 
  -3  12  12      791.16      799.57     59.16 o 
  -2  12  12      142.57      171.89     23.78 o 
  -1  12  12       99.94      129.83     26.72 o 
   0  12  12      174.72      207.00     38.10 o 
   1  12  12      712.06      745.62     51.33 o 
   2  12  12       17.98       -2.20     34.70 o 
   3  12  12       46.56       19.59     24.38 o 
   4  12  12       57.60       94.03     27.61 o 
   5  12  12      467.54      538.61     65.82 o 
  -5  13  12       12.79       46.68     34.27 o 
  -4  13  12        2.13       11.25     23.63 o 
  -3  13  12       31.64       42.65     18.47 o 
  -2  13  12        0.96      -14.22     13.45 o 
  -1  13  12       27.57       67.96     20.92 o 
   0  13  12        1.47       -0.96     16.23 o 
   1  13  12      201.33      203.03     47.17 o 
   2  13  12      132.45      148.04     38.49 o 
   3  13  12      556.20      652.37     85.78 o 
   4  13  12        0.68      -18.27     22.11 o 
   5  13  12        5.56        2.95     24.91 o 
  -4  14  12      211.19      240.54     25.82 o 
  -3  14  12        5.38       28.60     15.34 o 
  -2  14  12        1.77        7.52     17.82 o 
  -1  14  12        3.43      -28.45     16.97 o 
   0  14  12        2.74       26.02     25.30 o 
   1  14  12       62.98       42.20     30.90 o 
   2  14  12        5.53       22.20     26.38 o 
   3  14  12       86.85      188.55     37.36 o 
   4  14  12       24.87       49.45     43.86 o 
  -3  15  12       17.78      -13.39     32.80 o 
  -2  15  12       11.01       14.65     15.85 o 
  -1  15  12       18.15       63.30     24.94 o 
   0  15  12       92.58      115.11     29.51 o 
   1  15  12       65.01       32.85     22.93 o 
   2  15  12       29.37       54.12     56.38 o 
  -9   1  13       42.15      128.45     20.31 o 
  -8   1  13       20.33       11.90     23.31 o 
  -7   1  13        0.08       42.95     30.28 o 
  -6   1  13       11.38       14.81     20.20 o 
  -5   1  13      506.17      547.05     38.01 o 
  -4   1  13      212.74      244.83     23.51 o 
  -3   1  13       21.70       12.18      7.88 o 
  -2   1  13        1.88       17.72      8.12 o 
  -1   1  13      582.46      713.54     24.95 o 
   0   1  13       77.78       72.64      9.06 o 
   1   1  13      191.71      194.50     21.97 o 
   2   1  13      202.43      232.73     24.48 o 
   3   1  13      265.01      293.49     28.52 o 
   4   1  13      331.77      277.09     30.27 o 
   5   1  13      446.27      383.84     34.49 o 
   6   1  13        6.43       12.94     15.05 o 
   7   1  13       41.81       37.02     14.10 o 
   8   1  13       56.48       18.30     15.18 o 
  -9   2  13       37.86       83.80     21.30 o 
  -8   2  13      502.52      525.20     41.64 o 
  -7   2  13       16.58       41.36     20.55 o 
  -6   2  13      187.90      228.65     36.86 o 
  -5   2  13      138.63      142.09     22.00 o 
  -4   2  13      154.19      146.86     19.21 o 
  -3   2  13     3779.39     4051.06     76.70 o 
  -2   2  13       14.48       46.05     10.02 o 
  -1   2  13       12.24       23.96      8.89 o 
   0   2  13       82.76       82.70     12.17 o 
   1   2  13     2013.97     2140.47     48.43 o 
   2   2  13     9801.97     9519.72    173.74 o 
   3   2  13      476.05      406.84     33.71 o 
   4   2  13        2.24       15.32     14.34 o 
   5   2  13     1677.62     1459.42     55.56 o 
   6   2  13     1884.18     1650.42     60.21 o 
   7   2  13      469.51      486.49     30.14 o 
   8   2  13       68.61       77.25     19.17 o 
  -9   3  13       16.05      -12.05     20.66 o 
  -8   3  13       54.71       53.54     17.00 o 
  -7   3  13        1.72        6.01     17.85 o 
  -6   3  13      379.42      374.40     35.66 o 
  -5   3  13      133.18      130.44     23.78 o 
  -4   3  13      217.82      214.87     21.82 o 
  -3   3  13       19.67       21.01     10.28 o 
  -2   3  13      279.16      242.85     20.48 o 
  -1   3  13       10.32       52.87      9.46 o 
   0   3  13     2844.40     2663.70     56.48 o 
   1   3  13      781.57      789.17     32.01 o 
   2   3  13      607.81      614.66     34.79 o 
   3   3  13     1761.55     1681.84     55.85 o 
   4   3  13       46.44       42.78     15.97 o 
   5   3  13     2353.37     1962.31     65.34 o 
   6   3  13       27.35       61.02     15.53 o 
   7   3  13      150.45      129.69     16.17 o 
   8   3  13      114.40      114.85     22.77 o 
  -9   4  13        1.57      -22.22     56.93 o 
  -8   4  13      762.07      847.45     55.60 o 
  -7   4  13      403.03      437.45     32.12 o 
  -6   4  13      522.41      494.39     39.48 o 
  -5   4  13       11.69        2.57     16.38 o 
  -4   4  13      283.36      283.09     29.60 o 
  -3   4  13     2092.91     2089.04     56.99 o 
  -2   4  13     2746.94     2677.86     58.43 o 
  -1   4  13       90.06       94.64     16.30 o 
   0   4  13     1420.04     1268.21     37.56 o 
   1   4  13     4910.84     4927.98     84.34 o 
   2   4  13     2292.22     2110.89     50.85 o 
   3   4  13     1557.22     1282.51     49.79 o 
   4   4  13       32.14       40.40     16.76 o 
   5   4  13     1915.63     1822.88     63.10 o 
   6   4  13     2406.68     2358.32     74.48 o 
   7   4  13      269.91      229.60     22.22 o 
   8   4  13        4.71        4.93     20.59 o 
  -8   5  13      358.38      305.59     33.78 o 
  -7   5  13       24.25       79.02     18.88 o 
  -6   5  13     1564.87     1439.22     55.45 o 
  -5   5  13     3385.94     3245.71     85.55 o 
  -4   5  13       90.32       72.06     19.38 o 
  -3   5  13        0.89      -12.06     13.81 o 
  -2   5  13     1532.91     1478.37     42.77 o 
  -1   5  13     4130.35     4266.11     76.87 o 
   0   5  13     7476.66     7375.10    110.15 o 
   1   5  13      708.78      760.06     30.88 o 
   2   5  13       36.83       48.92     11.57 o 
   3   5  13     1252.43     1228.08     69.96 o 
   4   5  13     3827.06     3446.55     89.09 o 
   5   5  13     1793.59     1676.00     61.34 o 
   6   5  13       20.46       44.39     17.22 o 
   7   5  13      118.65       97.04     16.07 o 
   8   5  13       85.82      127.84     38.57 o 
  -8   6  13      235.88      254.42     25.65 o 
  -7   6  13      363.91      409.03     30.21 o 
  -6   6  13      399.34      367.93     31.97 o 
  -5   6  13      130.38      126.39     27.25 o 
  -4   6  13     1021.14      921.37     45.02 o 
  -3   6  13      201.07      186.97     24.97 o 
  -2   6  13     1499.54     1524.69     43.66 o 
  -1   6  13      136.08      151.89     17.57 o 
   0   6  13     1295.94     1238.28     45.23 o 
   1   6  13     2344.32     2297.55     60.50 o 
   2   6  13       33.77       19.54     10.98 o 
   3   6  13      195.75      170.95     24.59 o 
   4   6  13       20.46       20.45     16.41 o 
   5   6  13      515.74      535.72     43.12 o 
   6   6  13      765.50      833.36     54.60 o 
   7   6  13      297.69      337.96     27.54 o 
   8   6  13       17.20        8.49     31.22 o 
  -8   7  13       29.18       25.66     16.17 o 
  -7   7  13      297.73      291.24     36.44 o 
  -6   7  13     1336.03     1231.94     48.85 o 
  -5   7  13     4958.47     4642.09    107.32 o 
  -4   7  13     1477.23     1341.22     53.78 o 
  -3   7  13        7.09        5.23     13.10 o 
  -2   7  13      471.08      484.31     34.16 o 
  -1   7  13     2931.96     3102.49     66.32 o 
   0   7  13     2189.69     2139.75     63.37 o 
   1   7  13      295.80      258.64     28.18 o 
   2   7  13       57.38       56.79     13.91 o 
   3   7  13       11.13        3.66     15.41 o 
   4   7  13     1117.58     1063.29     48.84 o 
   5   7  13      193.31      175.97     23.92 o 
   6   7  13        9.02       25.50     17.80 o 
   7   7  13      112.25       89.05     35.24 o 
  -8   8  13        3.61       44.98     33.60 o 
  -7   8  13       98.77      115.78     17.61 o 
  -6   8  13       68.10       84.59     24.10 o 
  -5   8  13       97.91      120.42     22.18 o 
  -4   8  13      904.77      795.78     41.85 o 
  -3   8  13       94.79      100.98     20.08 o 
  -2   8  13      488.33      455.92     37.02 o 
  -1   8  13       47.06       60.37     15.93 o 
   0   8  13       18.30       24.13     14.02 o 
   1   8  13        8.42       22.58     16.34 o 
   2   8  13        7.44       12.42     11.74 o 
   3   8  13      428.00      410.13     32.20 o 
   4   8  13      151.59      141.02     26.00 o 
   5   8  13       14.61        0.68     21.85 o 
   6   8  13       44.66       43.07     15.67 o 
   7   8  13      414.57      487.71     32.46 o 
  -7   9  13       88.76       86.89     24.41 o 
  -6   9  13       40.13       10.45     15.81 o 
  -5   9  13       38.54       18.93     13.73 o 
  -4   9  13      454.37      386.41     33.24 o 
  -3   9  13       19.74       14.78     13.23 o 
  -2   9  13      269.20      271.74     28.81 o 
  -1   9  13        1.64       -1.77     14.39 o 
   0   9  13      170.93      146.38     28.58 o 
   1   9  13        1.82        9.48     16.45 o 
   2   9  13        3.64       13.93     15.92 o 
   3   9  13      552.20      521.04     38.54 o 
   4   9  13      137.24      157.95     34.75 o 
   5   9  13       17.90        4.43     21.86 o 
   6   9  13        0.67      -27.77     19.72 o 
   7   9  13       11.48        7.13     27.75 o 
  -7  10  13       93.26       98.86     13.67 o 
  -6  10  13        0.04       19.49     14.86 o 
  -5  10  13        1.28       10.08     19.25 o 
  -4  10  13       19.87       45.38     12.55 o 
  -3  10  13        1.80       44.63     13.80 o 
  -2  10  13      324.16      268.45     29.28 o 
  -1  10  13        6.85       18.64     17.67 o 
   0  10  13       94.87      131.44     28.36 o 
   1  10  13       16.09       29.62     17.26 o 
   2  10  13        1.34       21.65     16.82 o 
   3  10  13      251.89      171.51     32.92 o 
   4  10  13        9.87       11.14     23.58 o 
   5  10  13        1.53       16.61     29.31 o 
   6  10  13        0.23      -16.26     19.60 o 
  -6  11  13      443.70      395.39     29.31 o 
  -5  11  13     1068.49     1017.70     38.76 o 
  -4  11  13      916.22      860.01     38.98 o 
  -3  11  13        0.00       18.67     12.75 o 
  -2  11  13      595.08      557.84     40.11 o 
  -1  11  13      512.37      638.39     49.18 o 
   0  11  13      349.70      459.34     48.07 o 
   1  11  13        4.19       -1.18     18.31 o 
   2  11  13        2.94        5.66     15.62 o 
   3  11  13      823.78      847.57     64.23 o 
   4  11  13       24.28       -6.01     24.99 o 
   5  11  13       12.86       28.67     22.58 o 
   6  11  13        2.49       21.73     19.02 o 
  -6  12  13       15.72      -26.02     26.02 o 
  -5  12  13       82.27       67.33     12.19 o 
  -4  12  13      753.51      763.51     34.37 o 
  -3  12  13      612.63      581.74     33.40 o 
  -2  12  13        6.03       10.60     18.70 o 
  -1  12  13       41.69       31.35     17.20 o 
   0  12  13       17.21       -2.61     18.76 o 
   1  12  13      234.98      278.23     37.14 o 
   2  12  13      234.98      219.28     43.96 o 
   3  12  13       11.73       67.98     28.46 o 
   4  12  13       95.76      110.55     53.13 o 
   5  12  13        4.12       66.68     27.60 o 
  -5  13  13      431.84      422.24     34.91 o 
  -4  13  13      520.21      447.20     27.30 o 
  -3  13  13        1.63      -21.24     13.48 o 
  -2  13  13      131.05      185.06     25.35 o 
  -1  13  13      487.10      503.82     59.89 o 
   0  13  13        3.96       47.15     28.68 o 
   1  13  13       14.24       42.29     25.78 o 
   2  13  13       10.22       16.01     25.93 o 
   3  13  13      543.95      676.75     77.39 o 
   4  13  13       69.16       57.94     29.87 o 
  -4  14  13      281.05      243.32     62.35 o 
  -3  14  13      621.43      590.84     46.48 o 
  -2  14  13      613.99      649.84     39.22 o 
  -1  14  13      100.61      128.09     28.08 o 
   0  14  13       44.78       27.35     30.90 o 
   1  14  13        5.07       17.77     23.73 o 
   2  14  13      417.77      487.23     71.02 o 
   3  14  13      373.34      439.46     50.45 o 
  -2  15  13       49.29       88.94     47.29 o 
  -1  15  13      792.22      803.25    137.16 o 
   0  15  13       62.32       80.04     24.99 o 
   1  15  13       25.20       18.58     22.61 o 
  -9   0  14       75.80        0.00     29.28 o 
  -8   0  14     1293.77     1548.39    112.77 o 
  -7   0  14      832.29      862.02     99.76 o 
  -6   0  14      112.80      137.52     37.04 o 
  -5   0  14      313.97      307.01     46.77 o 
  -4   0  14        3.10       10.30     19.93 o 
  -3   0  14     2994.53     3177.61     85.80 o 
  -2   0  14     7604.70     8428.15    156.93 o 
  -1   0  14     2411.13     2374.10     68.66 o 
   0   0  14        8.02       15.49     15.61 o 
   1   0  14     2077.15     2032.63     84.08 o 
   2   0  14     5876.03     5327.31    173.49 o 
   3   0  14    16921.38    15054.42    316.18 o 
   4   0  14      361.17      359.48     49.24 o 
   5   0  14       72.18       88.07     37.41 o 
   6   0  14      816.23      638.22     55.36 o 
   7   0  14      615.93      563.05     48.82 o 
   8   0  14      231.91      237.43     29.22 o 
  -8   1  14      460.66      513.48     57.47 o 
  -7   1  14       16.64      -18.98     26.05 o 
  -6   1  14        8.36       -2.17     21.08 o 
  -5   1  14      860.13      935.63     46.09 o 
  -4   1  14       88.44      106.60     21.65 o 
  -3   1  14      219.57      212.02     22.05 o 
  -2   1  14      344.66      326.56     22.56 o 
  -1   1  14     4506.47     4641.65     72.77 o 
   0   1  14      442.91      454.09     20.24 o 
   1   1  14      901.19      925.63     39.80 o 
   2   1  14       10.38       34.84     15.65 o 
   3   1  14     4922.37     4459.72     98.84 o 
   4   1  14     3042.50     2789.49     77.53 o 
   5   1  14      429.40      429.08     36.60 o 
   6   1  14      203.55      163.24     22.04 o 
   7   1  14       75.57       96.68     21.96 o 
   8   1  14      293.02      295.72     24.30 o 
  -9   2  14        2.29       18.43     29.28 o 
  -8   2  14      192.45      184.08     79.15 o 
  -7   2  14      378.81      443.33     49.74 o 
  -6   2  14       86.38      163.97     31.27 o 
  -5   2  14       39.76       61.95     17.82 o 
  -4   2  14      283.14      272.28     24.61 o 
  -3   2  14     1034.82     1086.61     38.53 o 
  -2   2  14     2091.09     2253.68     53.69 o 
  -1   2  14     1118.32     1068.59     31.44 o 
   0   2  14        1.26        0.85      8.30 o 
   1   2  14     1354.90     1230.79     49.02 o 
   2   2  14     4074.71     3911.51     96.91 o 
   3   2  14     2317.45     2087.17     64.97 o 
   4   2  14       85.11      111.98     20.71 o 
   5   2  14       42.94       42.61     15.71 o 
   6   2  14      663.16      657.37     36.92 o 
   7   2  14     1178.85     1124.05     66.20 o 
   8   2  14       72.33      105.55     18.94 o 
  -8   3  14       21.24       20.13     29.50 o 
  -7   3  14       10.04       74.91     32.17 o 
  -6   3  14      105.17      146.51     31.25 o 
  -5   3  14     1210.74     1301.23     54.01 o 
  -4   3  14     1879.15     1925.35     54.12 o 
  -3   3  14      109.50      111.30     16.83 o 
  -2   3  14       24.99       21.52     11.80 o 
  -1   3  14      921.96      910.77     28.49 o 
   0   3  14       55.77       80.80     12.97 o 
   1   3  14      561.00      552.08     27.12 o 
   2   3  14       18.96       14.74     11.76 o 
   3   3  14        5.35       28.85     14.44 o 
   4   3  14       20.15       26.96     14.91 o 
   5   3  14       86.36       64.01     16.11 o 
   6   3  14      139.18      119.23     18.37 o 
   7   3  14       96.19      142.86     35.45 o 
   8   3  14       70.05      102.14     16.66 o 
  -8   4  14       37.77       50.72     18.60 o 
  -7   4  14        1.39       21.05     14.94 o 
  -6   4  14       29.38       45.99     15.18 o 
  -5   4  14       72.86       94.02     21.20 o 
  -4   4  14      257.71      232.45     28.13 o 
  -3   4  14        9.37        7.81     10.20 o 
  -2   4  14       53.59       61.47     13.61 o 
  -1   4  14        5.62        4.74      8.29 o 
   0   4  14        0.64       11.51      9.13 o 
   1   4  14       87.03      129.14     17.59 o 
   2   4  14      266.53      244.85     26.94 o 
   3   4  14     1040.41      835.07     41.61 o 
   4   4  14       59.76       52.62     18.01 o 
   5   4  14        5.23        0.92     11.10 o 
   6   4  14       76.60      120.59     18.43 o 
   7   4  14      582.24      576.50     29.60 o 
   8   4  14        0.86       53.71     31.83 o 
  -8   5  14        9.52       -7.78     15.62 o 
  -7   5  14       23.92       29.62     14.74 o 
  -6   5  14      248.59      228.21     27.98 o 
  -5   5  14       56.89       22.09     24.77 o 
  -4   5  14       37.46       26.28     16.77 o 
  -3   5  14       18.16       -4.83     13.12 o 
  -2   5  14       62.36       54.24     13.70 o 
  -1   5  14      102.57       70.94     13.18 o 
   0   5  14      870.93      830.63     37.15 o 
   1   5  14      799.25      811.25     38.91 o 
   2   5  14       16.69       10.39     13.54 o 
   3   5  14       39.87       56.83     17.20 o 
   4   5  14      812.17      710.70     54.62 o 
   5   5  14      337.84      274.25     30.56 o 
   6   5  14        2.05       10.62     14.87 o 
   7   5  14       21.12       34.04     26.73 o 
   8   5  14        0.49       36.03     19.89 o 
  -8   6  14        7.58       27.07     22.23 o 
  -7   6  14      382.76      396.36     27.21 o 
  -6   6  14        1.67       11.76     14.04 o 
  -5   6  14       92.95       84.48     20.02 o 
  -4   6  14      317.71      286.28     31.24 o 
  -3   6  14      283.98      281.24     30.70 o 
  -2   6  14      122.08      126.29     19.77 o 
  -1   6  14      549.76      559.19     29.62 o 
   0   6  14        0.37        7.14     12.21 o 
   1   6  14     3754.13     3693.68     74.67 o 
   2   6  14      267.89      292.74     24.30 o 
   3   6  14        2.51       15.23     15.59 o 
   4   6  14      164.59      174.43     25.81 o 
   5   6  14      182.51      190.74     25.37 o 
   6   6  14      107.90       14.59     18.01 o 
   7   6  14      227.68      258.81     36.98 o 
  -8   7  14        1.97       26.10     28.51 o 
  -7   7  14       10.79       41.62     26.45 o 
  -6   7  14       31.11       50.48     14.30 o 
  -5   7  14      732.13      744.95     40.88 o 
  -4   7  14     2632.89     2415.14     73.09 o 
  -3   7  14       14.56       17.50     15.31 o 
  -2   7  14       34.92       13.10     12.07 o 
  -1   7  14      548.33      556.45     36.23 o 
   0   7  14      870.71      816.29     42.10 o 
   1   7  14     3251.93     3078.33     80.41 o 
   2   7  14       11.75       15.80     13.71 o 
   3   7  14      193.15      185.20     26.67 o 
   4   7  14      626.94      636.49     43.56 o 
   5   7  14     1386.37     1171.68     87.98 o 
   6   7  14       71.87       93.06     21.78 o 
   7   7  14       81.68       97.18     27.44 o 
  -7   8  14     1350.11     1264.43     63.19 o 
  -6   8  14       92.07      108.12     16.83 o 
  -5   8  14        2.18       13.99     14.03 o 
  -4   8  14      643.29      560.86     39.73 o 
  -3   8  14     1143.04     1070.41     47.11 o 
  -2   8  14      118.01      181.00     22.83 o 
  -1   8  14      125.36      142.92     26.71 o 
   0   8  14       44.08       55.62     18.40 o 
   1   8  14     2750.67     2633.65     76.10 o 
   2   8  14       34.73       44.53     17.32 o 
   3   8  14      342.61      336.93     33.99 o 
   4   8  14       33.04       48.15     17.18 o 
   5   8  14      291.86      315.44     38.25 o 
   6   8  14      266.35      316.86     34.26 o 
   7   8  14      647.89      583.72     30.86 o 
  -7   9  14       25.42       15.11     19.09 o 
  -6   9  14      311.12      339.80     32.20 o 
  -5   9  14      797.71      737.89     40.40 o 
  -4   9  14     1053.86     1029.54     44.76 o 
  -3   9  14      344.33      348.28     32.31 o 
  -2   9  14      202.65      191.20     24.53 o 
  -1   9  14      392.92      441.98     44.64 o 
   0   9  14      476.99      465.64     45.61 o 
   1   9  14      725.21      686.91     44.53 o 
   2   9  14        0.32      -19.02     15.48 o 
   3   9  14      159.12      185.98     31.94 o 
   4   9  14     1115.21     1070.72     57.57 o 
   5   9  14      783.06      724.87     71.94 o 
   6   9  14       79.81      126.22     20.19 o 
  -6  10  14      342.99      345.61     28.95 o 
  -5  10  14       34.79       26.15     15.46 o 
  -4  10  14       54.71       65.10     13.46 o 
  -3  10  14     1801.65     1613.44     58.21 o 
  -2  10  14     1373.65     1368.29     52.70 o 
  -1  10  14        7.06        7.68     14.06 o 
   0  10  14       99.48       87.71     23.04 o 
   1  10  14      157.44      195.17     26.29 o 
   2  10  14       70.25      102.70     22.45 o 
   3  10  14      579.99      686.11     76.63 o 
   4  10  14       15.72       35.90     31.65 o 
   5  10  14      114.10       83.88     26.44 o 
   6  10  14      227.89      231.99     64.65 o 
  -6  11  14      749.35      654.21     23.47 o 
  -5  11  14      160.34      142.14     24.41 o 
  -4  11  14       17.30       39.17     12.86 o 
  -3  11  14      350.89      312.50     27.13 o 
  -2  11  14      226.73      215.51     41.85 o 
  -1  11  14      109.50      108.01     24.70 o 
   0  11  14      854.78      864.38     52.78 o 
   1  11  14        3.46       11.91     18.28 o 
   2  11  14       10.46        8.20     15.46 o 
   3  11  14      633.06      741.12     76.03 o 
   4  11  14      612.68      690.70    108.43 o 
   5  11  14      154.86      144.00     36.87 o 
  -5  12  14        5.25       18.60     12.11 o 
  -4  12  14       56.02       52.22     14.56 o 
  -3  12  14      588.78      630.71     31.78 o 
  -2  12  14      600.43      662.17     48.84 o 
  -1  12  14      108.02       86.94     21.52 o 
   0  12  14       25.00       64.37     20.36 o 
   1  12  14        1.31       -0.68     18.12 o 
   2  12  14      982.57     1052.44     75.80 o 
   3  12  14     1242.73     1168.90     65.69 o 
   4  12  14      151.06      182.18     39.87 o 
  -4  13  14       78.10      128.02     17.86 o 
  -3  13  14       15.06       21.03     13.07 o 
  -2  13  14       12.05       -6.45     17.82 o 
  -1  13  14        0.91       17.49     17.35 o 
   0  13  14      748.60      717.10     49.32 o 
   1  13  14       16.89       52.18     28.24 o 
   2  13  14        2.71       -9.34     26.03 o 
   3  13  14        2.82       -1.29     23.92 o 
   4  13  14       47.11       31.08     26.81 o 
  -3  14  14       40.51        7.61     46.25 o 
  -2  14  14        0.20       58.15     23.61 o 
  -1  14  14      171.09      135.75     33.27 o 
   0  14  14       64.91       92.78     98.67 o 
   1  14  14        0.16       -8.60     22.08 o 
   2  14  14      457.30      587.56     62.46 o 
  -8   1  15       21.43      114.03     74.27 o 
  -7   1  15       21.67        2.67     35.24 o 
  -6   1  15      147.09      151.54     33.37 o 
  -5   1  15        3.71       13.14     17.79 o 
  -4   1  15      214.84      289.90     32.12 o 
  -3   1  15      505.36      516.06     34.22 o 
  -2   1  15       86.02       77.79     13.40 o 
  -1   1  15      821.93      857.68     29.62 o 
   0   1  15     1523.68     1620.26     51.10 o 
   1   1  15      625.28      609.58     34.82 o 
   2   1  15      381.57      321.98     32.40 o 
   3   1  15        0.80        5.35     12.79 o 
   4   1  15      446.67      477.43     37.82 o 
   5   1  15      559.41      475.09     37.42 o 
   6   1  15        9.39       13.87     12.83 o 
   7   1  15       26.71       61.54     14.57 o 
   8   1  15       44.71       18.58     24.77 o 
  -8   2  15      107.61      132.17     32.52 o 
  -7   2  15      772.13      804.65     58.78 o 
  -6   2  15      795.01      832.77     59.60 o 
  -5   2  15        4.97       -8.86     21.49 o 
  -4   2  15        3.19        8.83     12.33 o 
  -3   2  15     1671.70     1741.34     50.55 o 
  -2   2  15     1870.72     1940.09     55.27 o 
  -1   2  15     1262.30     1257.50     35.54 o 
   0   2  15       35.71       52.71     12.68 o 
   1   2  15      317.01      306.85     32.08 o 
   2   2  15     3322.43     2876.86     76.62 o 
   3   2  15      512.53      488.90     39.72 o 
   4   2  15      705.74      620.11     37.79 o 
   5   2  15       19.55       19.61     12.14 o 
   6   2  15      148.06      132.90     17.23 o 
   7   2  15       16.24       24.24     11.97 o 
   8   2  15      347.86      345.58     26.20 o 
  -8   3  15      162.10      182.06     62.35 o 
  -7   3  15       92.55       93.90     33.03 o 
  -6   3  15      198.09      178.36     35.76 o 
  -5   3  15      296.99      299.05     32.50 o 
  -4   3  15     1076.05     1165.69     50.33 o 
  -3   3  15     1062.61     1079.74     40.19 o 
  -2   3  15       62.34       57.81     11.64 o 
  -1   3  15     1500.69     1466.19     42.12 o 
   0   3  15     6850.62     6860.72    139.73 o 
   1   3  15     1288.68     1225.09     47.44 o 
   2   3  15      305.98      281.99     29.76 o 
   3   3  15      108.13       91.00     20.59 o 
   4   3  15     1840.13     1629.56     58.93 o 
   5   3  15     2702.74     2508.00    119.73 o 
   6   3  15      363.89      396.46     33.53 o 
   7   3  15        6.26      -16.05     11.89 o 
   8   3  15      253.89      250.79     25.10 o 
  -8   4  15      138.13      100.29     22.62 o 
  -7   4  15      535.91      537.97     41.38 o 
  -6   4  15     1518.49     1568.40     81.28 o 
  -5   4  15      527.49      507.60     39.20 o 
  -4   4  15      203.58      191.36     27.30 o 
  -3   4  15     1382.81     1473.51     50.86 o 
  -2   4  15      696.30      727.88     31.98 o 
  -1   4  15     1153.68     1020.10     41.87 o 
   0   4  15      434.86      482.05     27.86 o 
   1   4  15      189.95      204.78     25.52 o 
   2   4  15     1971.84     1830.93     60.36 o 
   3   4  15      303.47      301.00     31.04 o 
   4   4  15      751.53      611.51     40.38 o 
   5   4  15       26.81       46.55     18.13 o 
   6   4  15      578.02      599.85     32.80 o 
   7   4  15       83.30      102.41     14.27 o 
  -8   5  15      252.51      273.73     46.40 o 
  -7   5  15       32.08       37.98     21.38 o 
  -6   5  15        0.83        3.42     13.80 o 
  -5   5  15     1219.17     1162.20     50.75 o 
  -4   5  15     1261.44     1211.26     57.75 o 
  -3   5  15      146.47      134.74     22.75 o 
  -2   5  15       35.84       22.82     12.25 o 
  -1   5  15      167.37      140.30     21.14 o 
   0   5  15     3614.74     3648.40     84.92 o 
   1   5  15      368.99      415.97     29.97 o 
   2   5  15        2.62       -2.36     13.53 o 
   3   5  15       95.48       88.15     18.79 o 
   4   5  15     1055.34     1021.86     47.60 o 
   5   5  15     1754.26     1682.27     62.41 o 
   6   5  15      937.71      895.94     40.28 o 
   7   5  15       79.33       79.31     15.49 o 
  -8   6  15       29.47       83.38     21.49 o 
  -7   6  15      131.26      158.93     18.41 o 
  -6   6  15      589.04      626.53     37.03 o 
  -5   6  15      567.23      608.85     41.08 o 
  -4   6  15      106.52      104.69     21.05 o 
  -3   6  15        8.14       25.10     16.59 o 
  -2   6  15       13.28        5.23     15.65 o 
  -1   6  15      496.51      530.22     36.56 o 
   0   6  15       89.97      103.62     18.50 o 
   1   6  15      247.35      224.66     26.29 o 
   2   6  15      106.86      111.39     20.55 o 
   3   6  15       66.78       71.38     19.75 o 
   4   6  15      156.60      169.27     24.91 o 
   5   6  15       17.65       19.98     17.66 o 
   6   6  15      732.83      817.70     49.89 o 
   7   6  15      928.72      851.46     35.96 o 
  -7   7  15        5.21       35.59     15.02 o 
  -6   7  15       23.65       49.74     15.74 o 
  -5   7  15      780.14      822.34     41.06 o 
  -4   7  15      808.21      825.16     71.05 o 
  -3   7  15       11.87       11.37     15.96 o 
  -2   7  15        0.39       11.83     12.19 o 
  -1   7  15      262.89      260.78     27.18 o 
   0   7  15      599.02      566.08     41.99 o 
   1   7  15      395.90      426.20     36.66 o 
   2   7  15      160.85      138.17     28.10 o 
   3   7  15        7.07       -1.60     14.08 o 
   4   7  15      302.41      307.70     32.52 o 
   5   7  15      289.08      317.82     30.43 o 
   6   7  15      212.87      211.07     52.31 o 
   7   7  15       31.04      115.79     28.06 o 
  -7   8  15      180.81      211.26     22.02 o 
  -6   8  15       53.97       64.88     17.11 o 
  -5   8  15        4.01       -3.48     12.71 o 
  -4   8  15       44.18       36.94     15.50 o 
  -3   8  15       31.25       22.60     13.93 o 
  -2   8  15      335.99      290.69     28.80 o 
  -1   8  15      624.89      585.75     50.18 o 
   0   8  15        1.94        8.51     13.95 o 
   1   8  15      124.14      110.69     21.93 o 
   2   8  15       18.06        3.14     18.96 o 
   3   8  15      338.32      390.09     35.30 o 
   4   8  15       39.63       36.27     15.23 o 
   5   8  15        0.65        3.60     18.90 o 
   6   8  15       80.13       89.20     19.79 o 
  -7   9  15        7.15       51.04     15.30 o 
  -6   9  15      102.82      121.65     14.94 o 
  -5   9  15       15.07        6.40     13.39 o 
  -4   9  15        3.86       21.60     12.53 o 
  -3   9  15        7.86       20.93     14.52 o 
  -2   9  15       20.65       -3.36     17.66 o 
  -1   9  15      361.50      350.19     38.77 o 
   0   9  15      122.07      126.67     25.53 o 
   1   9  15      520.42      527.54     42.81 o 
   2   9  15       84.97       50.42     18.55 o 
   3   9  15        1.29       20.36     19.13 o 
   4   9  15       66.11       67.75     20.07 o 
   5   9  15       32.43      -14.55     22.64 o 
   6   9  15        0.10       14.06     16.75 o 
  -6  10  15        9.88       32.44     12.98 o 
  -5  10  15        0.43      -24.48     12.24 o 
  -4  10  15        0.70       20.70     12.50 o 
  -3  10  15       17.77       25.88     11.81 o 
  -2  10  15      198.98      211.49     26.67 o 
  -1  10  15      148.78      159.50     24.60 o 
   0  10  15       87.20       88.90     23.88 o 
   1  10  15       13.53      -17.91     16.13 o 
   2  10  15      321.82      336.89     35.35 o 
   3  10  15      105.98      148.75     30.97 o 
   4  10  15       18.66       19.68     25.16 o 
   5  10  15        5.27      -11.08     23.31 o 
  -5  11  15       71.45      111.74     13.80 o 
  -4  11  15      392.07      416.82     24.57 o 
  -3  11  15      188.15      211.72     20.04 o 
  -2  11  15        7.91       32.58     14.38 o 
  -1  11  15       68.93      141.91     25.33 o 
   0  11  15        1.96       12.46     18.28 o 
   1  11  15       61.76       62.31     22.00 o 
   2  11  15      411.78      446.89     35.83 o 
   3  11  15        4.22       38.81     29.87 o 
   4  11  15       73.25       95.42     34.16 o 
   5  11  15        5.05      -28.73     23.31 o 
  -5  12  15        1.69      -10.72     17.66 o 
  -4  12  15       30.89       54.24     19.41 o 
  -3  12  15      152.16      141.45     20.26 o 
  -2  12  15      916.27      869.16     47.98 o 
  -1  12  15      530.88      566.44     50.19 o 
   0  12  15       45.05       96.04     34.10 o 
   1  12  15       20.68       21.10     18.62 o 
   2  12  15     1092.71     1266.88     81.94 o 
   3  12  15      631.13      622.19     68.99 o 
   4  12  15       34.11       42.29     24.07 o 
  -4  13  15      161.35      280.52     47.71 o 
  -3  13  15      205.93      127.82     22.63 o 
  -2  13  15        6.62       29.93     17.67 o 
  -1  13  15      627.69      602.79     42.95 o 
   0  13  15      167.24      204.63     27.96 o 
   1  13  15      304.34      347.02     50.59 o 
   2  13  15      497.08      559.31     62.48 o 
   3  13  15      150.61      111.68     45.54 o 
  -2  14  15     2345.58     2248.25     79.61 o 
  -1  14  15      789.78      753.55     55.98 o 
   0  14  15      128.83      194.08     48.79 o 
   1  14  15        1.11       30.97     46.63 o 
  -8   0  16       65.99       86.74     35.78 o 
  -7   0  16       89.43      181.08     60.72 o 
  -6   0  16     4446.19     4781.79    240.72 o 
  -5   0  16     2467.22     2589.26    114.21 o 
  -4   0  16       82.99       71.34     49.34 o 
  -3   0  16      245.96      254.05     42.09 o 
  -2   0  16     5553.72     6137.08    132.40 o 
  -1   0  16     1119.50     1230.58     51.24 o 
   0   0  16     1276.57     1156.95     99.76 o 
   1   0  16       13.67       11.99     19.52 o 
   2   0  16       21.07       13.94     20.66 o 
   3   0  16     4002.22     3762.89    131.77 o 
   4   0  16      765.37      693.65     52.84 o 
   5   0  16       89.03       94.43     22.08 o 
   6   0  16      258.99      205.66     27.35 o 
   7   0  16      190.24      187.21     41.20 o 
  -8   1  16      912.27      934.06     61.55 o 
  -7   1  16        4.96        5.22     33.61 o 
  -6   1  16      100.46      102.74     31.20 o 
  -5   1  16     1690.70     1770.62     65.63 o 
  -4   1  16      370.59      430.00     39.98 o 
  -3   1  16      647.29      686.74     36.06 o 
  -2   1  16      505.04      601.48     36.67 o 
  -1   1  16      107.69      118.82     14.51 o 
   0   1  16     1553.71     1544.04     53.64 o 
   1   1  16      217.19      218.53     26.37 o 
   2   1  16       66.80       79.38     19.02 o 
   3   1  16       11.78       37.15     16.06 o 
   4   1  16      321.71      394.38     34.53 o 
   5   1  16      802.64      835.48     39.35 o 
   6   1  16     1027.48      996.18     41.36 o 
   7   1  16       56.99       26.94     14.56 o 
  -8   2  16       47.23       45.21     24.14 o 
  -7   2  16      135.44      160.31     32.92 o 
  -6   2  16      471.48      536.61     54.51 o 
  -5   2  16      404.88      405.69     47.33 o 
  -4   2  16       32.69       47.67     15.87 o 
  -3   2  16      333.41      378.66     30.21 o 
  -2   2  16     2443.08     2527.83     60.81 o 
  -1   2  16       69.16       87.61     14.68 o 
   0   2  16        7.24       27.59     14.16 o 
   1   2  16       41.10       26.09     19.41 o 
   2   2  16     1674.60     1526.79     56.20 o 
   3   2  16     1706.05     1529.24     71.63 o 
   4   2  16      177.37      217.87     34.72 o 
   5   2  16       17.99       31.48     33.34 o 
   6   2  16       91.07       86.12     13.70 o 
   7   2  16      540.23      519.22     26.29 o 
  -8   3  16      143.31      147.48     21.13 o 
  -7   3  16      150.25      178.01     39.85 o 
  -6   3  16        0.13       -4.76     24.95 o 
  -5   3  16       78.45       59.48     26.80 o 
  -4   3  16     1127.62     1238.86     52.71 o 
  -3   3  16     1315.01     1342.42     46.71 o 
  -2   3  16       80.97       87.02     16.29 o 
  -1   3  16       28.64       44.99     14.41 o 
   0   3  16      455.10      509.30     29.29 o 
   1   3  16     3084.50     2953.76     77.34 o 
   2   3  16     3201.46     2750.90     77.94 o 
   3   3  16       12.77       14.14     13.23 o 
   4   3  16       14.57       29.62     18.21 o 
   5   3  16       50.00       19.87     10.98 o 
   6   3  16      161.68      139.68     16.13 o 
   7   3  16      167.75      281.17     29.50 o 
  -8   4  16        3.72        1.21     30.70 o 
  -7   4  16       74.79      107.73     19.88 o 
  -6   4  16      470.46      481.24     39.21 o 
  -5   4  16      478.32      447.58     37.64 o 
  -4   4  16      166.27      136.84     23.56 o 
  -3   4  16      228.49      246.97     23.75 o 
  -2   4  16      286.79      287.89     25.32 o 
  -1   4  16      130.40      133.81     22.22 o 
   0   4  16      662.30      647.62     35.34 o 
   1   4  16       32.27       55.87     16.55 o 
   2   4  16     4286.87     3975.50     95.18 o 
   3   4  16        0.74        7.79     12.87 o 
   4   4  16       79.64       84.37     18.62 o 
   5   4  16        0.50       -3.82     18.16 o 
   6   4  16       11.31       -0.45     17.84 o 
   7   4  16      176.54      207.91     17.66 o 
  -8   5  16      217.75      171.52     24.79 o 
  -7   5  16       90.46      139.40     38.70 o 
  -6   5  16       39.68       29.01     15.45 o 
  -5   5  16      569.06      601.80     47.42 o 
  -4   5  16      130.98      163.88     24.38 o 
  -3   5  16      776.96      698.49     40.87 o 
  -2   5  16       42.63       51.74     13.97 o 
  -1   5  16       13.53       36.45     15.95 o 
   0   5  16     1176.36     1117.07     46.11 o 
   1   5  16      754.77      693.12     45.90 o 
   2   5  16     1368.19     1187.96     49.63 o 
   3   5  16        3.51        4.10     12.71 o 
   4   5  16      167.72      176.37     24.20 o 
   5   5  16        3.56       21.71     12.71 o 
   6   5  16       13.45       24.48     12.35 o 
   7   5  16        9.04       38.49     18.78 o 
  -7   6  16       20.12       26.64     20.34 o 
  -6   6  16        1.41       -5.74     12.95 o 
  -5   6  16      535.89      596.92     39.74 o 
  -4   6  16       29.37       36.10     16.67 o 
  -3   6  16        2.38        1.51     14.47 o 
  -2   6  16        4.17       16.38     17.71 o 
  -1   6  16        1.70       27.76     14.36 o 
   0   6  16        7.67       22.76     18.47 o 
   1   6  16       12.22       48.27     18.54 o 
   2   6  16       21.53       27.05     13.63 o 
   3   6  16      602.37      641.12     40.68 o 
   4   6  16      358.82      426.90     37.02 o 
   5   6  16        1.69       18.23     13.73 o 
   6   6  16       19.32       46.55     17.18 o 
   7   6  16      519.13      583.28     27.22 o 
  -7   7  16      167.31      137.79     17.49 o 
  -6   7  16        0.93       10.28     13.46 o 
  -5   7  16       10.64       20.51     16.46 o 
  -4   7  16     2800.74     2645.61     78.23 o 
  -3   7  16       40.29       47.90     16.72 o 
  -2   7  16        8.64       -6.90     26.74 o 
  -1   7  16       64.08       79.55     19.46 o 
   0   7  16      561.20      532.76     40.59 o 
   1   7  16     1223.52     1126.59     47.95 o 
   2   7  16      141.58      151.57     26.36 o 
   3   7  16       39.68       51.05     16.21 o 
   4   7  16      473.34      452.05     35.59 o 
   5   7  16       85.77       72.32     15.57 o 
   6   7  16       19.01       22.95     32.16 o 
  -7   8  16      153.64      195.82     37.98 o 
  -6   8  16        8.98        7.58     17.69 o 
  -5   8  16       36.90       24.68     15.18 o 
  -4   8  16       22.98       32.28     14.09 o 
  -3   8  16      157.03      156.80     20.29 o 
  -2   8  16      534.53      638.32     45.92 o 
  -1   8  16      242.05      225.41     30.73 o 
   0   8  16      124.71      113.52     39.44 o 
   1   8  16      171.03      134.64     22.48 o 
   2   8  16     1006.32     1029.72     57.39 o 
   3   8  16      864.29      842.75     52.77 o 
   4   8  16      562.24      565.33     40.03 o 
   5   8  16        7.71       26.08     17.36 o 
   6   8  16       49.56       72.53     34.53 o 
  -6   9  16       68.31       64.41     17.87 o 
  -5   9  16       39.81        4.15     13.67 o 
  -4   9  16      969.77      851.04     38.91 o 
  -3   9  16     1369.25     1263.79     49.22 o 
  -2   9  16      379.70      380.35     39.87 o 
  -1   9  16       13.48        0.65     13.65 o 
   0   9  16     1634.65     1631.52    101.89 o 
   1   9  16     2142.60     2191.08     86.55 o 
   2   9  16      524.30      537.81     51.24 o 
   3   9  16       53.25       48.09     20.98 o 
   4   9  16      331.14      324.67     55.30 o 
   5   9  16      853.62      868.71     71.52 o 
  -6  10  16      518.86      441.47     24.23 o 
  -5  10  16       49.13       39.88     20.97 o 
  -4  10  16        6.94       18.27     20.35 o 
  -3  10  16      117.29      110.55     18.75 o 
  -2  10  16      763.30      724.45     44.07 o 
  -1  10  16     1526.27     1424.44     77.26 o 
   0  10  16     1108.44     1041.12     66.15 o 
   1  10  16       77.70       52.73     19.01 o 
   2  10  16      233.64      234.40     34.69 o 
   3  10  16      974.03     1024.83     56.09 o 
   4  10  16      607.73      636.53     74.37 o 
   5  10  16       51.45      103.56     48.79 o 
  -5  11  16      344.26      233.84     17.06 o 
  -4  11  16      148.07      120.13     13.57 o 
  -3  11  16     1080.13      888.07     46.24 o 
  -2  11  16       85.87       55.55     14.71 o 
  -1  11  16       27.97        9.61     14.79 o 
   0  11  16     1225.17     1223.38     70.35 o 
   1  11  16      466.27      603.56     52.49 o 
   2  11  16      343.57      470.49     98.67 o 
   3  11  16      151.93      200.38     42.42 o 
   4  11  16      115.39       82.52     29.45 o 
  -4  12  16       47.78       41.30     13.01 o 
  -3  12  16      153.62      194.18     18.97 o 
  -2  12  16       69.48       61.71     15.99 o 
  -1  12  16      627.93      640.68     63.86 o 
   0  12  16      212.19      183.10     30.70 o 
   1  12  16       13.50       18.57     23.48 o 
   2  12  16      109.69       73.73     42.29 o 
   3  12  16      505.01      626.73     69.40 o 
  -3  13  16       20.91       46.15     21.07 o 
  -2  13  16      109.85       73.38     39.02 o 
  -1  13  16       74.00       70.28     22.54 o 
   0  13  16       17.45       28.53     35.60 o 
   1  13  16        0.71       48.78     34.16 o 
   2  13  16       90.80       90.32     27.91 o 
  -8   1  17       31.62      127.85     37.95 o 
  -7   1  17      208.95      171.47     42.55 o 
  -6   1  17       31.77       17.43     23.67 o 
  -5   1  17      387.24      473.16     51.02 o 
  -4   1  17       43.19       98.67     24.74 o 
  -3   1  17       59.06       76.60     21.90 o 
  -2   1  17        7.65       21.90     12.99 o 
  -1   1  17        3.19       -9.05     10.49 o 
   0   1  17      201.05      183.67     23.85 o 
   1   1  17      127.95      104.97     22.00 o 
   2   1  17      182.64      147.85     23.96 o 
   3   1  17        9.69        2.13     12.77 o 
   4   1  17       24.60       27.15     12.11 o 
   5   1  17      101.75      109.73     14.86 o 
   6   1  17      258.58      318.09     28.64 o 
   7   1  17      288.67      308.97     15.93 o 
  -8   2  17        9.06       32.36     21.76 o 
  -7   2  17       61.24       92.63     32.86 o 
  -6   2  17      518.78      694.40     64.25 o 
  -5   2  17      812.17      953.01     60.80 o 
  -4   2  17      286.98      359.95     36.17 o 
  -3   2  17      245.29      230.44     25.14 o 
  -2   2  17      564.32      547.88     34.10 o 
  -1   2  17        3.23       -6.98     11.77 o 
   0   2  17      261.12      255.83     28.51 o 
   1   2  17      139.09      144.08     24.73 o 
   2   2  17      254.74      240.85     28.71 o 
   3   2  17       36.35       15.07     14.43 o 
   4   2  17      568.72      598.23     37.80 o 
   5   2  17      218.27      235.02     23.25 o 
   6   2  17        4.09       26.96     10.91 o 
   7   2  17      668.88      642.48     28.33 o 
  -8   3  17      216.86      123.61     28.19 o 
  -7   3  17      847.01      997.39     75.36 o 
  -6   3  17        2.69       23.06     23.50 o 
  -5   3  17      608.84      623.45     56.89 o 
  -4   3  17      262.74      304.81     33.93 o 
  -3   3  17       64.91       91.78     19.01 o 
  -2   3  17        2.19       16.22     12.17 o 
  -1   3  17       28.21       34.66     15.07 o 
   0   3  17        9.78        2.32     17.86 o 
   1   3  17      371.78      377.00     33.96 o 
   2   3  17      112.39      125.38     21.67 o 
   3   3  17        1.14        0.24     11.36 o 
   4   3  17      151.13      150.82     20.52 o 
   5   3  17     1109.89     1137.08     49.46 o 
   6   3  17      583.36      569.17     29.06 o 
   7   3  17      753.50      624.20     90.81 o 
  -7   4  17      437.39      441.23     46.75 o 
  -6   4  17     1218.81     1211.52     59.29 o 
  -5   4  17      817.13      876.84     51.65 o 
  -4   4  17      158.25      151.99     24.41 o 
  -3   4  17       74.59       91.79     21.51 o 
  -2   4  17      258.80      324.24     32.79 o 
  -1   4  17     3947.36     4138.50     96.56 o 
   0   4  17      642.03      686.11     48.01 o 
   1   4  17       99.32       99.22     18.41 o 
   2   4  17       29.86       47.36     15.50 o 
   3   4  17      900.19      847.22     42.10 o 
   4   4  17     1205.07     1135.64     48.62 o 
   5   4  17      440.12      516.95     33.02 o 
   6   4  17        1.80       11.11     11.23 o 
   7   4  17      292.03      229.49     16.46 o 
  -7   5  17      435.21      467.57     63.33 o 
  -6   5  17      273.29      243.89     48.58 o 
  -5   5  17       11.37       -4.88     21.91 o 
  -4   5  17      744.83      715.38     41.66 o 
  -3   5  17     1565.01     1478.57     63.38 o 
  -2   5  17      295.24      320.09     33.18 o 
  -1   5  17       49.36       65.88     18.09 o 
   0   5  17     1121.82     1081.34     45.76 o 
   1   5  17      980.45     1066.85     56.37 o 
   2   5  17     1001.89      991.93     45.13 o 
   3   5  17      187.81      166.36     24.03 o 
   4   5  17      139.43      151.44     20.33 o 
   5   5  17     1287.99     1312.67     53.43 o 
   6   5  17      152.76      145.35     18.00 o 
  -7   6  17      208.20      153.95     19.20 o 
  -6   6  17      463.05      556.47     32.87 o 
  -5   6  17      459.80      446.79     32.69 o 
  -4   6  17       31.73       37.17     20.75 o 
  -3   6  17      488.24      420.92     36.25 o 
  -2   6  17     1998.84     1888.57     76.17 o 
  -1   6  17     7097.45     6724.38    131.73 o 
   0   6  17     2101.33     2030.62     65.14 o 
   1   6  17        8.89       45.90     17.83 o 
   2   6  17      962.96      871.32     50.87 o 
   3   6  17     2473.71     2281.16     72.18 o 
   4   6  17     1036.77     1004.89     46.27 o 
   5   6  17      251.94      302.68     29.87 o 
   6   6  17       30.45       36.29     13.12 o 
  -7   7  17       66.14       92.91     21.36 o 
  -6   7  17      215.35      198.48     35.53 o 
  -5   7  17        6.24        0.95     12.94 o 
  -4   7  17      695.22      657.55     39.35 o 
  -3   7  17      586.21      540.93     36.93 o 
  -2   7  17      750.48      698.39     44.93 o 
  -1   7  17       45.25       51.50     34.12 o 
   0   7  17     1166.15     1007.99     46.33 o 
   1   7  17     1899.74     1836.99     85.57 o 
   2   7  17     1696.59     1683.41     72.60 o 
   3   7  17      293.85      300.07     39.91 o 
   4   7  17       46.56       60.74     16.69 o 
   5   7  17      177.55      149.35     18.60 o 
   6   7  17      235.22      221.70     21.37 o 
  -6   8  17        2.99      -19.92     15.92 o 
  -5   8  17      300.58      238.28     20.45 o 
  -4   8  17       13.86       41.78     14.42 o 
  -3   8  17        0.53       17.03     14.97 o 
  -2   8  17      317.40      305.89     36.41 o 
  -1   8  17      421.65      486.01     44.80 o 
   0   8  17      820.81      789.95     47.04 o 
   1   8  17        8.65        2.10     15.98 o 
   2   8  17      136.11      200.55     30.59 o 
   3   8  17      218.42      263.94     36.27 o 
   4   8  17      412.50      411.39     37.20 o 
   5   8  17       58.58       45.46     30.91 o 
  -6   9  17        0.78       -1.91     13.93 o 
  -5   9  17       11.11       13.41     17.06 o 
  -4   9  17        2.63       31.15     12.74 o 
  -3   9  17      260.63      279.88     28.68 o 
  -2   9  17       86.10      110.29     20.04 o 
  -1   9  17       51.73       31.89     16.28 o 
   0   9  17      177.30      199.72     29.72 o 
   1   9  17       37.76       27.91     16.68 o 
   2   9  17       23.76       47.85     19.40 o 
   3   9  17        6.48      -18.71     23.70 o 
   4   9  17        9.75       54.54     25.61 o 
   5   9  17       16.48       30.14     20.31 o 
  -5  10  17        2.62      -11.33     24.41 o 
  -4  10  17       22.35       12.55     12.83 o 
  -3  10  17      114.64       71.86     15.51 o 
  -2  10  17      172.93      198.43     37.57 o 
  -1  10  17      811.42      835.71     47.95 o 
   0  10  17       78.21       54.22     17.32 o 
   1  10  17       52.27       35.30     17.50 o 
   2  10  17      476.33      459.21     50.99 o 
   3  10  17      396.08      460.45     36.99 o 
   4  10  17        0.20       49.37     40.12 o 
  -4  11  17      439.85      412.76     39.53 o 
  -3  11  17      696.93      592.60     43.06 o 
  -2  11  17      266.56      325.19     31.16 o 
  -1  11  17       25.74       17.08     15.04 o 
   0  11  17        1.00        7.06     17.26 o 
   1  11  17     1747.03     2009.01     81.13 o 
   2  11  17     1364.53     1318.03     76.03 o 
   3  11  17      104.08      130.04     45.54 o 
   4  11  17        5.70       50.17     24.14 o 
  -3  12  17       18.78       13.04     28.11 o 
  -2  12  17      313.46      315.51     22.31 o 
  -1  12  17      555.05      572.00     36.42 o 
   0  12  17       32.30       48.25     37.19 o 
   1  12  17        0.15        7.05     20.06 o 
   2  12  17      351.09      384.93     76.99 o 
  -2  13  17      362.15      358.56     55.84 o 
  -1  13  17        1.31       -8.59     15.75 o 
   0  13  17      126.19       90.79     26.00 o 
   1  13  17     1315.24     1277.09     71.77 o 
  -7   0  18       21.25       45.54     40.12 o 
  -6   0  18      465.30      549.74     94.33 o 
  -5   0  18     2143.50     2581.48    129.03 o 
  -4   0  18      119.67      158.21     39.81 o 
  -3   0  18       95.09      128.80     38.44 o 
  -2   0  18        6.27      -25.17     19.27 o 
  -1   0  18      264.86      209.58     39.58 o 
   0   0  18     1982.58     1976.26     91.54 o 
   1   0  18       42.76       56.78     26.81 o 
   2   0  18       45.29       51.93     29.45 o 
   3   0  18      411.55      458.55     54.50 o 
   4   0  18      279.48      350.78     43.68 o 
   5   0  18      313.34      239.17     30.44 o 
   6   0  18      124.54      234.65     32.53 o 
   7   0  18       75.83       32.53     23.85 o 
  -7   1  18       60.28       98.90     32.82 o 
  -6   1  18      398.50      480.98     49.68 o 
  -5   1  18        0.47       15.60     24.77 o 
  -4   1  18       83.49      123.15     26.83 o 
  -3   1  18     1182.76     1264.69     56.01 o 
  -2   1  18      131.58      197.61     23.49 o 
  -1   1  18       10.47       33.41     18.06 o 
   0   1  18       90.64      110.75     22.48 o 
   1   1  18      199.49      225.10     29.03 o 
   2   1  18     1117.11     1158.11     49.83 o 
   3   1  18      314.77      302.27     30.43 o 
   4   1  18        0.37       23.21     11.24 o 
   5   1  18      189.56      231.85     21.36 o 
   6   1  18     1466.24     1409.42     48.36 o 
   7   1  18      382.33      360.59     19.27 o 
  -7   2  18       72.16       49.78     29.33 o 
  -6   2  18      390.95      482.80     50.75 o 
  -5   2  18      302.79      328.98     44.64 o 
  -4   2  18      427.58      476.80     42.61 o 
  -3   2  18      101.08       99.75     20.51 o 
  -2   2  18      230.62      234.21     29.13 o 
  -1   2  18       11.28       17.13     19.32 o 
   0   2  18      358.46      396.20     35.13 o 
   1   2  18      291.49      276.69     30.32 o 
   2   2  18       14.63       32.64     13.38 o 
   3   2  18      321.32      346.85     32.69 o 
   4   2  18      479.15      511.11     33.25 o 
   5   2  18      172.82      163.05     50.86 o 
   6   2  18       10.22       44.71     20.66 o 
  -7   3  18      796.30      843.98     63.42 o 
  -6   3  18       58.60       85.72     29.61 o 
  -5   3  18       20.43        6.14     23.90 o 
  -4   3  18      258.90      305.96     43.17 o 
  -3   3  18     2795.72     2862.54     72.72 o 
  -2   3  18     1657.71     1496.66     58.01 o 
  -1   3  18        8.88        7.01     14.91 o 
   0   3  18       93.52      124.20     27.60 o 
   1   3  18     1257.52     1170.47     49.30 o 
   2   3  18     2031.41     1741.98     61.41 o 
   3   3  18      122.16      105.38     18.10 o 
   4   3  18        0.01       21.57     13.49 o 
   5   3  18       99.41       97.97     12.72 o 
   6   3  18       23.14       44.05     18.47 o 
  -7   4  18       77.01      123.00     19.00 o 
  -6   4  18       19.20       27.12     20.95 o 
  -5   4  18      531.97      652.67     47.32 o 
  -4   4  18      374.36      400.58     35.88 o 
  -3   4  18        7.98       25.74     17.26 o 
  -2   4  18      732.80      689.84     44.15 o 
  -1   4  18      192.35      189.82     27.24 o 
   0   4  18        2.17        3.70     14.39 o 
   1   4  18      725.46      711.06     48.67 o 
   2   4  18       30.87       27.76     15.93 o 
   3   4  18        8.41        4.59     11.61 o 
   4   4  18      208.88      264.31     25.28 o 
   5   4  18      149.96      157.45     18.00 o 
   6   4  18        3.62       -4.04     21.44 o 
  -7   5  18      121.74      140.14     20.38 o 
  -6   5  18       34.01       37.37     19.16 o 
  -5   5  18       11.36       14.14     15.35 o 
  -4   5  18      150.57      124.10     23.07 o 
  -3   5  18      867.30      791.47     54.49 o 
  -2   5  18       44.76       13.29     21.40 o 
  -1   5  18       81.12       89.12     20.15 o 
   0   5  18        3.63      -10.27     14.48 o 
   1   5  18     1921.97     1777.44     73.97 o 
   2   5  18      332.45      326.07     46.95 o 
   3   5  18       67.10       66.37     16.00 o 
   4   5  18        0.09       -7.60     11.32 o 
   5   5  18       51.21       70.12     14.76 o 
   6   5  18      339.94      354.05     27.13 o 
  -7   6  18        8.82        9.96     29.82 o 
  -6   6  18      359.99      482.10     58.21 o 
  -5   6  18      808.89      882.97     40.99 o 
  -4   6  18       22.11        8.12     14.51 o 
  -3   6  18       60.27       70.20     22.44 o 
  -2   6  18        0.39        1.51     17.22 o 
  -1   6  18      411.84      545.26     41.81 o 
   0   6  18       34.07       28.76     34.64 o 
   1   6  18       91.61       77.33     27.01 o 
   2   6  18       45.51       40.92     15.41 o 
   3   6  18      370.89      412.27     38.34 o 
   4   6  18      240.73      289.52     26.69 o 
   5   6  18       79.19       71.11     18.13 o 
   6   6  18        0.04       25.90     14.87 o 
  -6   7  18        0.66        7.62     14.40 o 
  -5   7  18       42.04       60.44     15.12 o 
  -4   7  18       53.61       45.81     15.81 o 
  -3   7  18      452.15      467.54     47.28 o 
  -2   7  18     1395.74     1227.87     59.41 o 
  -1   7  18       73.47      127.61     21.04 o 
   0   7  18      171.16      192.48     42.81 o 
   1   7  18      143.12      145.40     26.00 o 
   2   7  18      983.64     1006.56     70.10 o 
   3   7  18      454.32      424.23     41.89 o 
   4   7  18       10.56       28.79     13.46 o 
   5   7  18       10.30      -11.55     24.73 o 
  -6   8  18      394.25      323.03     25.22 o 
  -5   8  18      354.80      323.03     31.46 o 
  -4   8  18      206.35      194.66     21.40 o 
  -3   8  18        2.35      -27.15     13.57 o 
  -2   8  18      716.24      655.31     43.83 o 
  -1   8  18     2358.83     2251.32     83.70 o 
   0   8  18     1301.46     1274.89     80.70 o 
   1   8  18      147.76      168.12     24.38 o 
   2   8  18       60.93       52.28     19.42 o 
   3   8  18      809.22      768.73     50.92 o 
   4   8  18      850.66      810.45     47.99 o 
   5   8  18      175.51      211.29     20.50 o 
  -5   9  18        1.43       10.72     19.53 o 
  -4   9  18      653.78      574.91     68.69 o 
  -3   9  18     1347.12     1365.83     60.07 o 
  -2   9  18      484.16      429.13     37.12 o 
  -1   9  18       50.47       48.89     17.37 o 
   0   9  18      255.26      292.31     32.86 o 
   1   9  18     1231.28     1187.97     68.69 o 
   2   9  18     2119.66     2226.82     88.45 o 
   3   9  18      475.56      477.77     49.68 o 
   4   9  18        1.84       58.61     19.67 o 
  -4  10  18      161.58      120.68     16.62 o 
  -3  10  18       15.15       31.04     14.71 o 
  -2  10  18      280.28      268.98     28.87 o 
  -1  10  18      927.34      786.95     43.66 o 
   0  10  18     2065.14     2079.24     79.51 o 
   1  10  18      119.97      150.36     26.47 o 
   2  10  18      231.60      281.76     56.96 o 
   3  10  18      426.69      460.46     43.87 o 
   4  10  18      313.73      353.16     37.90 o 
  -4  11  18      497.58      485.36     32.02 o 
  -3  11  18      210.54      172.13     23.57 o 
  -2  11  18       17.49       -4.96     32.09 o 
  -1  11  18       51.50       50.75     28.16 o 
   0  11  18      192.23      194.53     21.22 o 
   1  11  18     1651.47     1862.80     90.77 o 
   2  11  18      547.70      543.06     58.01 o 
   3  11  18      291.20      359.99     41.98 o 
  -2  12  18        8.24       -3.18     36.05 o 
  -1  12  18       67.75      140.43     23.57 o 
   0  12  18       22.85       19.01     30.04 o 
   1  12  18       19.31        9.16     22.20 o 
  -7   1  19      185.60      210.10     36.87 o 
  -6   1  19       50.58       78.69     31.05 o 
  -5   1  19        1.99      -25.56     22.59 o 
  -4   1  19      141.84      157.97     28.47 o 
  -3   1  19      202.74      249.17     32.70 o 
  -2   1  19     1519.06     1728.83     94.63 o 
  -1   1  19       59.06       63.68     23.43 o 
   0   1  19       14.24       31.10     15.56 o 
   1   1  19      381.06      360.77     36.08 o 
   2   1  19       66.76       45.97     15.82 o 
   3   1  19       57.79       77.29     14.58 o 
   4   1  19       18.14        7.46     10.02 o 
   5   1  19        4.47       19.78     18.07 o 
   6   1  19       57.11       54.70     19.56 o 
  -7   2  19       99.53      115.21     25.16 o 
  -6   2  19       29.57       72.92     28.87 o 
  -5   2  19      374.14      533.73     55.25 o 
  -4   2  19      969.73     1074.51     62.40 o 
  -3   2  19       87.03      109.02     25.26 o 
  -2   2  19      251.90      290.85     32.66 o 
  -1   2  19        7.77       31.61     21.75 o 
   0   2  19        8.66        4.19     17.86 o 
   1   2  19     1299.23     1175.46     51.54 o 
   2   2  19        0.30       27.15     13.89 o 
   3   2  19       74.93       66.65     19.41 o 
   4   2  19      419.85      414.15     30.77 o 
   5   2  19       54.53       44.87     17.53 o 
   6   2  19       82.78       78.58     11.61 o 
  -7   3  19      813.02      992.71     64.28 o 
  -6   3  19      101.88      164.15     73.73 o 
  -5   3  19        3.34      -11.05     22.00 o 
  -4   3  19      219.01      243.83     38.60 o 
  -3   3  19      272.56      323.35     33.37 o 
  -2   3  19     3430.42     3722.42     95.67 o 
  -1   3  19       45.51       59.41     22.47 o 
   0   3  19        0.14        6.86     17.35 o 
   1   3  19      662.97      708.11     48.42 o 
   2   3  19      401.59      460.51     37.88 o 
   3   3  19      253.48      204.80     23.26 o 
   4   3  19       88.73       96.44     15.01 o 
   5   3  19       32.54       54.85     14.43 o 
   6   3  19      637.38      570.28     21.94 o 
  -7   4  19       20.96       46.25     18.06 o 
  -6   4  19      563.98      718.15     44.50 o 
  -5   4  19      451.56      489.88     41.71 o 
  -4   4  19      611.95      661.55     47.92 o 
  -3   4  19       93.31      104.86     24.21 o 
  -2   4  19       89.19      104.86     22.62 o 
  -1   4  19      616.35      694.15     53.66 o 
   0   4  19     1252.99     1291.34     62.92 o 
   1   4  19      563.33      612.84     76.37 o 
   2   4  19       13.14       13.21     12.26 o 
   3   4  19      210.55      211.23     28.17 o 
   4   4  19      795.95      734.30     35.78 o 
   5   4  19     1189.55     1236.81     76.53 o 
   6   4  19      313.60      314.47     16.78 o 
  -6   5  19     1317.20     1256.96     57.03 o 
  -5   5  19       80.50       60.19     32.33 o 
  -4   5  19        1.79        0.38     14.49 o 
  -3   5  19        5.89        0.62     17.65 o 
  -2   5  19      625.41      611.54     50.86 o 
  -1   5  19     1431.84     1364.80     66.11 o 
   0   5  19       36.35       34.04     16.97 o 
   1   5  19       19.75       39.29     18.85 o 
   2   5  19      633.69      665.81     44.75 o 
   3   5  19      656.35      599.04     33.92 o 
   4   5  19      122.72      123.04     19.09 o 
   5   5  19      227.15      192.05     15.67 o 
  -6   6  19      389.60      352.29     43.38 o 
  -5   6  19      239.33      241.41     26.92 o 
  -4   6  19       49.43       34.18     14.89 o 
  -3   6  19        2.67       34.35     18.20 o 
  -2   6  19       18.35       -0.39     17.07 o 
  -1   6  19     1391.29     1263.04     55.92 o 
   0   6  19     1482.03     1410.50     64.79 o 
   1   6  19       12.87       43.82     15.67 o 
   2   6  19       16.60        3.71     14.94 o 
   3   6  19      303.02      304.88     29.54 o 
   4   6  19      974.30      917.49     38.66 o 
   5   6  19     1582.41     1480.26     51.31 o 
  -6   7  19      273.24      236.05     27.65 o 
  -5   7  19       70.70       77.02     15.18 o 
  -4   7  19       33.52       46.92     18.59 o 
  -3   7  19      102.03       69.69     26.77 o 
  -2   7  19      309.84      346.11     34.65 o 
  -1   7  19      725.99      666.03     41.45 o 
   0   7  19        0.52       10.75     17.15 o 
   1   7  19       25.53       56.64     25.36 o 
   2   7  19      421.89      452.92     69.85 o 
   3   7  19      883.38      873.90     47.14 o 
   4   7  19       81.46      129.11     22.45 o 
   5   7  19       34.25       70.71     13.92 o 
  -5   8  19      232.54      161.41     20.70 o 
  -4   8  19        4.47       -5.61     14.81 o 
  -3   8  19       12.46       46.12     18.82 o 
  -2   8  19       50.16       68.41     22.51 o 
  -1   8  19      672.73      721.83     43.00 o 
   0   8  19      215.10      217.00     35.78 o 
   1   8  19       10.33       38.49     22.87 o 
   2   8  19        2.61       16.44     14.66 o 
   3   8  19       93.60       80.29     19.03 o 
   4   8  19      517.56      583.80     38.05 o 
  -5   9  19        1.38       46.63     29.28 o 
  -4   9  19      124.45      119.42     19.73 o 
  -3   9  19      221.30      171.79     19.72 o 
  -2   9  19       96.49       47.11     15.27 o 
  -1   9  19        8.53       21.55     14.29 o 
   0   9  19       59.99       73.00     58.01 o 
   1   9  19      110.85       94.32     35.78 o 
   2   9  19        2.20      -20.53     15.17 o 
   3   9  19       24.74       92.75     37.69 o 
   4   9  19        1.76      -12.12     21.00 o 
  -4  10  19       79.93       78.10     15.89 o 
  -3  10  19        2.17        0.58     32.58 o 
  -2  10  19        7.08       41.79     15.22 o 
  -1  10  19       56.35       54.08     16.11 o 
   0  10  19        9.30       34.63     26.57 o 
   1  10  19       25.63       65.39     33.07 o 
   2  10  19       23.74       21.19     19.89 o 
   3  10  19       47.09       64.41     20.58 o 
  -3  11  19       47.22       17.37     25.48 o 
  -2  11  19      414.72      435.61     24.88 o 
  -1  11  19        0.44       29.15     17.86 o 
   0  11  19        8.25       14.30     36.32 o 
   1  11  19       96.56      181.34     43.91 o 
   2  11  19      398.35      381.68     43.37 o 
  -7   0  20       36.66       83.49     41.20 o 
  -6   0  20       11.02      152.89     60.72 o 
  -5   0  20      439.92      605.30     70.40 o 
  -4   0  20     3050.49     3583.83    142.04 o 
  -3   0  20     1334.19     1482.19     84.60 o 
  -2   0  20      149.30      108.43     54.22 o 
  -1   0  20      944.73      937.92    101.92 o 
   0   0  20      966.80     1008.65     69.32 o 
   1   0  20     2376.19     2380.97    106.65 o 
   2   0  20      452.94      431.45     52.49 o 
   3   0  20       60.03       53.54     28.73 o 
   4   0  20      123.01      138.07     27.65 o 
   5   0  20     1045.34     1028.28     52.52 o 
   6   0  20      148.89      161.19     21.14 o 
  -6   1  20      320.82      481.93     61.11 o 
  -5   1  20      208.43      223.31     38.16 o 
  -4   1  20       41.97       29.74     21.91 o 
  -3   1  20     2474.71     2786.64     98.96 o 
  -2   1  20      373.62      402.38     60.86 o 
  -1   1  20     1319.72     1341.21     65.76 o 
   0   1  20      131.15      126.32     29.05 o 
   1   1  20      519.69      472.98     40.53 o 
   2   1  20     1386.51     1358.50     55.66 o 
   3   1  20      780.89      819.23     39.31 o 
   4   1  20      113.07      139.26     14.18 o 
   5   1  20        1.10       25.61     11.11 o 
   6   1  20       98.25      103.27     33.29 o 
  -6   2  20       19.54        6.18     21.80 o 
  -5   2  20      152.57      198.08     35.64 o 
  -4   2  20     1111.82     1272.70     82.23 o 
  -3   2  20      703.42      973.28    100.85 o 
  -2   2  20        7.84       16.71     18.56 o 
  -1   2  20      113.72      147.09     29.44 o 
   0   2  20      635.57      682.30     53.52 o 
   1   2  20     1387.27     1375.96     56.19 o 
   2   2  20      206.79      225.95     25.82 o 
   3   2  20       35.53       27.07     22.38 o 
   4   2  20      166.68      150.40     21.60 o 
   5   2  20      337.72      305.58     30.21 o 
  -6   3  20        8.66       31.40     28.39 o 
  -5   3  20        1.69      -13.76     24.87 o 
  -4   3  20        5.46       -1.57     23.14 o 
  -3   3  20       46.66       63.98     42.94 o 
  -2   3  20       33.84       77.54     24.38 o 
  -1   3  20       33.48       -4.80     29.54 o 
   0   3  20        5.24      -11.36     16.17 o 
   1   3  20       90.02       67.69     21.87 o 
   2   3  20       53.47       72.38     15.03 o 
   3   3  20      441.79      489.34     33.35 o 
   4   3  20      147.94      183.37     18.12 o 
   5   3  20        0.49      -15.99     11.39 o 
  -6   4  20        7.30       25.86     16.62 o 
  -5   4  20       17.16       39.84     18.96 o 
  -4   4  20       30.10       61.44     34.48 o 
  -3   4  20       86.92       95.89     22.77 o 
  -2   4  20       88.66       83.67     20.20 o 
  -1   4  20      149.93      115.50     27.06 o 
   0   4  20      242.49      264.26     35.49 o 
   1   4  20      148.32      138.56     22.40 o 
   2   4  20        0.13       11.83     25.79 o 
   3   4  20        0.28       11.58     11.07 o 
   4   4  20      229.09      241.19     26.45 o 
   5   4  20        2.15       28.51     16.03 o 
  -6   5  20      203.30      170.79     69.94 o 
  -5   5  20        7.73        2.60     16.67 o 
  -4   5  20       36.84       24.23     19.06 o 
  -3   5  20      276.81      276.53     44.48 o 
  -2   5  20      468.24      568.80     52.03 o 
  -1   5  20      877.69      861.03     52.50 o 
   0   5  20       27.84       43.51     16.25 o 
   1   5  20       50.85       45.00     23.64 o 
   2   5  20      313.36      368.34     35.41 o 
   3   5  20      153.52      201.63     24.27 o 
   4   5  20       15.44        6.52     12.52 o 
   5   5  20        7.03        0.07     12.04 o 
  -5   6  20      126.42      128.01     20.76 o 
  -4   6  20       28.86       -5.93     17.55 o 
  -3   6  20       66.99       85.06     21.97 o 
  -2   6  20       79.68       26.77     33.81 o 
  -1   6  20      224.36      224.47     33.19 o 
   0   6  20       14.76        7.12     19.31 o 
   1   6  20      103.47      152.05     24.07 o 
   2   6  20      170.71      246.01     26.63 o 
   3   6  20       23.22       13.77     14.07 o 
   4   6  20       30.07       21.74     14.37 o 
  -5   7  20        7.47       31.41     17.12 o 
  -4   7  20        5.77       17.13     17.05 o 
  -3   7  20       36.85       19.42     29.67 o 
  -2   7  20      176.99      167.90     30.63 o 
  -1   7  20      606.69      647.26     44.81 o 
   0   7  20        3.44        7.56     14.55 o 
   1   7  20       37.90       28.25     15.69 o 
   2   7  20      413.02      413.66     33.96 o 
   3   7  20      817.49      853.31     43.85 o 
   4   7  20       11.24       21.48     15.00 o 
  -4   8  20        6.32       34.74     16.83 o 
  -3   8  20      411.43      392.03     33.21 o 
  -2   8  20      109.42       82.83     17.66 o 
  -1   8  20      351.04      362.19     42.17 o 
   0   8  20      124.15      105.76     25.48 o 
   1   8  20      397.20      418.80     36.31 o 
   2   8  20      258.12      317.30     25.98 o 
   3   8  20        7.31       21.91     15.00 o 
   4   8  20      118.28      182.19     23.31 o 
  -4   9  20       34.32       -7.33     28.56 o 
  -3   9  20       14.14       38.52     26.19 o 
  -2   9  20       86.24       89.89     16.90 o 
  -1   9  20      344.74      336.90     41.22 o 
   0   9  20      118.61       70.39     18.35 o 
   1   9  20        2.83       33.20     18.01 o 
   2   9  20      382.57      436.04     26.88 o 
   3   9  20      235.78      202.51     23.45 o 
  -3  10  20      233.62      193.00     45.75 o 
  -2  10  20        9.74       -5.63     22.44 o 
  -1  10  20      247.10      246.88     19.41 o 
   0  10  20      283.31      293.70     81.87 o 
   1  10  20      308.71      257.95     52.05 o 
   2  10  20       69.90       69.40     29.28 o 
  -6   1  21       21.61       -7.52     23.44 o 
  -5   1  21       19.02       35.87     24.17 o 
  -4   1  21        1.44       10.22     20.87 o 
  -3   1  21       41.94       75.81     36.01 o 
  -2   1  21      853.89      861.31     71.32 o 
  -1   1  21        5.21      -32.53     21.47 o 
   0   1  21       29.49       40.82     19.07 o 
   1   1  21       12.71       25.01     19.41 o 
   2   1  21      102.96      106.99     18.35 o 
   3   1  21      221.86      239.42     33.96 o 
   4   1  21      398.67      323.92     21.36 o 
   5   1  21        8.25       11.90     19.24 o 
  -6   2  21        4.63      -30.34     18.67 o 
  -5   2  21       57.96       61.45     25.52 o 
  -4   2  21       30.59       87.81     35.94 o 
  -3   2  21      865.27     1003.13     75.72 o 
  -2   2  21      535.93      631.42     74.61 o 
  -1   2  21       34.75       38.60     17.89 o 
   0   2  21      533.57      644.14     51.33 o 
   1   2  21     1664.56     1952.27     81.23 o 
   2   2  21      128.41      170.61     19.29 o 
   3   2  21        8.91      -11.08     16.43 o 
   4   2  21      305.47      317.25     21.70 o 
   5   2  21      165.08      129.54     13.93 o 
  -6   3  21       14.33       46.23     19.69 o 
  -5   3  21      188.46      162.01     36.01 o 
  -4   3  21        1.28       -3.20     33.07 o 
  -3   3  21      431.17      429.82     58.56 o 
  -2   3  21     2306.69     2368.42     88.75 o 
  -1   3  21      240.10      288.93     37.48 o 
   0   3  21      479.89      512.87     70.03 o 
   1   3  21       25.06        9.48     14.52 o 
   2   3  21      546.68      541.35     37.64 o 
   3   3  21      472.75      498.02     31.99 o 
   4   3  21      723.29      659.49     54.24 o 
   5   3  21       42.56       62.97     25.04 o 
  -5   4  21      256.70      267.05     40.45 o 
  -4   4  21      387.83      481.13     60.95 o 
  -3   4  21      983.20     1021.70     74.52 o 
  -2   4  21       52.82       60.43     55.65 o 
  -1   4  21       36.83        7.09     36.41 o 
   0   4  21     1299.88     1273.66     65.01 o 
   1   4  21     1353.62     1382.83     85.70 o 
   2   4  21      583.55      612.00     40.43 o 
   3   4  21        2.00        7.28     14.41 o 
   4   4  21      165.21      153.01     18.19 o 
  -5   5  21      359.81      371.44     45.06 o 
  -4   5  21       15.30       23.24     46.08 o 
  -3   5  21      414.68      463.33     44.60 o 
  -2   5  21      564.35      630.99     76.44 o 
  -1   5  21      937.35      912.88     53.48 o 
   0   5  21      633.25      681.01     44.43 o 
   1   5  21        2.72       21.69     14.44 o 
   2   5  21      395.60      421.07     31.93 o 
   3   5  21      312.30      338.52     28.22 o 
   4   5  21      141.98       95.51     13.68 o 
  -5   6  21      249.15      228.92     55.84 o 
  -4   6  21      161.72      182.39     25.28 o 
  -3   6  21      153.32      169.27     24.88 o 
  -2   6  21       64.45       88.37     23.97 o 
  -1   6  21        4.54       -1.96     28.73 o 
   0   6  21      350.49      369.09     52.75 o 
   1   6  21        5.96       -0.13     14.64 o 
   2   6  21      172.63      203.94     28.64 o 
   3   6  21        8.17        5.22     32.76 o 
   4   6  21       68.69       48.69     17.40 o 
  -4   7  21        0.50        8.41     24.09 o 
  -3   7  21       11.03       50.77     27.90 o 
  -2   7  21      101.73       93.04     24.07 o 
  -1   7  21      709.79      589.86     58.55 o 
   0   7  21       14.27        0.96     17.24 o 
   1   7  21        0.76       -0.12     15.07 o 
   2   7  21       15.82       28.61     15.04 o 
   3   7  21      671.43      787.57     36.95 o 
  -4   8  21       64.70       47.24     23.85 o 
  -3   8  21       29.58        3.05     17.68 o 
  -2   8  21      347.82      381.48     39.15 o 
  -1   8  21       24.58       14.47     17.71 o 
   0   8  21       52.76       64.37     18.01 o 
   1   8  21      204.20      228.56     46.72 o 
   2   8  21       17.25       -4.76     15.50 o 
   3   8  21       14.56        7.50     17.58 o 
  -3   9  21      176.96      129.14     21.30 o 
  -2   9  21       55.91       54.84     22.85 o 
  -1   9  21      135.04      146.94     18.40 o 
   0   9  21       69.08       50.80     45.54 o 
   1   9  21        3.84      -15.72     19.17 o 
   2   9  21       30.79       57.36     21.88 o 
  -5   0  22       15.06       22.77     52.05 o 
  -4   0  22     2496.45     2963.41    189.75 o 
  -3   0  22       10.00       41.20     42.29 o 
  -2   0  22       71.34       80.24     44.46 o 
  -1   0  22       12.11      166.98     55.30 o 
   0   0  22      859.41      949.85    104.09 o 
   1   0  22     2564.42     2855.81    119.92 o 
   2   0  22     2308.02     2307.63    131.74 o 
   3   0  22        6.66       13.80     46.63 o 
   4   0  22       33.05        7.54     15.59 o 
  -5   1  22      383.73      436.93     44.86 o 
  -4   1  22      953.29     1138.52    114.94 o 
  -3   1  22       24.13       15.47     28.06 o 
  -2   1  22      369.39      377.63     59.39 o 
  -1   1  22     1711.69     1755.64    100.82 o 
   0   1  22      825.60      837.49     53.55 o 
   1   1  22       85.02       90.32     23.23 o 
   2   1  22      308.49      371.40     32.93 o 
   3   1  22      153.34      169.65     27.86 o 
   4   1  22      400.88      406.24     18.94 o 
  -5   2  22       27.38       50.00     24.24 o 
  -4   2  22     1236.89     1452.20     88.91 o 
  -3   2  22      237.06      315.50     52.12 o 
  -2   2  22      136.77      176.30     49.88 o 
  -1   2  22        4.90       27.30     17.09 o 
   0   2  22      420.85      451.01     40.16 o 
   1   2  22      580.30      566.17     54.73 o 
   2   2  22      383.90      478.60     28.26 o 
   3   2  22       94.70       77.91     13.24 o 
   4   2  22       40.04       32.65     12.08 o 
  -5   3  22      369.40      430.52     61.81 o 
  -4   3  22       28.24       63.97     32.26 o 
  -3   3  22       11.31       56.38     46.63 o 
  -2   3  22       22.82       67.23     35.27 o 
  -1   3  22        7.02       18.37     18.82 o 
   0   3  22      309.09      361.15     37.82 o 
   1   3  22        1.86       24.06     16.43 o 
   2   3  22        0.37        6.97     14.07 o 
   3   3  22      618.50      632.26     31.14 o 
   4   3  22      229.88      221.38     27.08 o 
  -5   4  22      149.22      267.65     98.13 o 
  -4   4  22       25.76      -13.26     26.05 o 
  -3   4  22      182.22      122.53     52.05 o 
  -2   4  22       10.25       -6.53     23.31 o 
  -1   4  22        7.36       59.73     19.24 o 
   0   4  22       14.85       -1.44     16.60 o 
   1   4  22       93.96       96.94     18.22 o 
   2   4  22      150.87      146.62     40.44 o 
   3   4  22      118.46      124.30     41.31 o 
   4   4  22        5.39       -0.05     12.71 o 
  -4   5  22        5.86      -26.28     49.34 o 
  -3   5  22       31.84      -24.72     23.85 o 
  -2   5  22      495.25      591.85     50.55 o 
  -1   5  22      257.83      311.84     35.39 o 
   0   5  22        8.13       -7.56     24.53 o 
   1   5  22        5.91        1.90     16.93 o 
   2   5  22       46.80       81.71     25.98 o 
   3   5  22       55.60       35.42     14.40 o 
  -4   6  22      297.75      349.55     43.84 o 
  -3   6  22      259.01      251.48     27.12 o 
  -2   6  22      742.51      798.34     56.62 o 
  -1   6  22       18.79       14.87     17.24 o 
   0   6  22       98.76      109.44     25.80 o 
   1   6  22      251.40      243.20     21.43 o 
   2   6  22       91.13       64.48     15.98 o 
   3   6  22        5.43       34.71     14.37 o 
  -3   7  22       30.77       -3.01     16.43 o 
  -2   7  22      697.15      748.32     46.84 o 
  -1   7  22       78.98       93.56     17.71 o 
   0   7  22      117.60      143.48     41.20 o 
   1   7  22        1.17       33.21     15.23 o 
   2   7  22       19.47       51.02     15.07 o 
  -2   8  22      310.13      315.53     34.70 o 
  -1   8  22        2.30       -8.36     18.43 o 
   0   8  22      166.44      211.08     21.76 o 
   1   8  22      424.35      349.15     35.78 o 
  -4   1  23        0.60       58.55     42.29 o 
  -3   1  23       12.52       32.90     26.70 o 
  -2   1  23        7.76       24.78     40.66 o 
  -1   1  23      174.55      194.38     91.08 o 
   0   1  23      182.34      232.98    104.09 o 
   1   1  23       11.71        7.60     16.36 o 
   2   1  23        0.01        0.18     13.55 o 
   3   1  23        7.42        9.92     15.65 o 
  -4   2  23      308.74      305.77     68.31 o 
  -3   2  23     1277.94     1651.38     93.97 o 
  -2   2  23      233.99      297.94     50.47 o 
  -1   2  23       24.21       17.94     24.99 o 
   0   2  23       47.69       62.78     24.76 o 
   1   2  23      246.78      174.77     31.13 o 
   2   2  23        3.64       -4.74     14.29 o 
   3   2  23       68.03       86.48     30.36 o 
  -4   3  23      123.79      236.38     58.55 o 
  -3   3  23       68.34      120.36     52.05 o 
  -2   3  23       65.26       43.33     27.32 o 
  -1   3  23      860.04      948.83     52.87 o 
   0   3  23      662.51      658.05     47.15 o 
   1   3  23      103.64      162.04     24.68 o 
   2   3  23        0.56       32.05     14.15 o 
   3   3  23      126.24      181.52     21.84 o 
  -4   4  23      112.96      118.19     43.37 o 
  -3   4  23     1287.72     1338.03    112.77 o 
  -2   4  23      150.51      194.09     56.38 o 
  -1   4  23       92.64      141.15     24.88 o 
   0   4  23       88.81      155.98     36.33 o 
   1   4  23      685.13      703.69     39.59 o 
   2   4  23      303.04      360.71     34.59 o 
   3   4  23      312.49      384.32     29.53 o 
  -3   5  23        5.78       71.56     30.36 o 
  -2   5  23      107.85       91.61     22.65 o 
  -1   5  23      690.27      491.19     52.05 o 
   0   5  23      385.49      356.48     60.89 o 
   1   5  23      107.67      124.61     32.48 o 
   2   5  23        6.88        9.63     14.15 o 
  -3   6  23      258.37      381.30     48.25 o 
  -2   6  23      266.99      199.93     63.97 o 
  -1   6  23      150.02      186.40     25.93 o 
   0   6  23       16.38       21.04     24.94 o 
   1   6  23      177.43      152.43     63.27 o 
   2   6  23      591.77      585.14     28.36 o 
  -2   7  23       54.79      105.18     28.19 o 
  -1   7  23      179.37      170.51     60.18 o 
   0   7  23       70.49       78.59     18.35 o 
   1   7  23       14.84       62.87     15.38 o 
  -3   0  24       21.09      -35.78     31.44 o 
  -2   0  24      482.28      621.31    101.92 o 
  -1   0  24      427.44      559.50     96.50 o 
   0   0  24        9.71        5.42     27.11 o 
   1   0  24       44.96       19.52     29.28 o 
   2   0  24     1022.53      919.37     53.13 o 
  -3   1  24        4.62        4.34     24.50 o 
  -2   1  24       10.08       25.39     27.11 o 
  -1   1  24      499.21      611.22     77.53 o 
   0   1  24      125.78      104.33     29.78 o 
   1   1  24      278.59      302.07     36.91 o 
   2   1  24      100.42      100.22     28.99 o 
  -3   2  24       14.73       16.26     29.28 o 
  -2   2  24      282.64      402.25     88.91 o 
  -1   2  24      203.19      162.83     37.81 o 
   0   2  24        0.20       29.19     20.06 o 
   1   2  24      109.76      131.21     35.02 o 
   2   2  24      358.70      331.01     47.47 o 
  -3   3  24        8.74      -21.69     28.19 o 
  -2   3  24        6.81       24.46     20.32 o 
  -1   3  24      116.41       79.99     27.60 o 
   0   3  24      921.65     1013.72     51.99 o 
   1   3  24      113.64      192.93     45.73 o 
   2   3  24        0.59      -16.96     15.75 o 
  -3   4  24        5.08       -5.42     26.02 o 
  -2   4  24        0.24      -17.35     29.28 o 
  -1   4  24        0.22        1.50     26.48 o 
   0   4  24        9.25       48.23     23.64 o 
   1   4  24      101.43       72.78     37.34 o 
  -2   5  24        7.17       18.43     28.19 o 
  -1   5  24        3.82       42.68     31.44 o 
   0   5  24       21.16        7.52     16.37 o 
   1   5  24       30.64       61.81     19.17 o 
  -2   1  25        0.88       36.46     26.57 o 
  -1   1  25       28.38       34.96     38.49 o 
   0   1  25      118.70       76.16     22.20 o 
   1   1  25       40.71        0.00     27.11 o 
  -1   2  25      310.99      268.16     37.48 o 
   0   2  25      101.41      122.04     21.47 o 
                                                 
